# Supplementary material for: Modeling co-occupancy of transcription factors using chromatin features
Source: Nucleic Acids Res. 2015 Nov 20;44(5):e49. doi: 10.1093/nar/gkv1281 (PMC4797273; doi:10.1093/nar/gkv1281)
Supplement: SUPPLEMENTARY DATA [file supp_gkv1281_nar-02445-met-n-2015-File009.xlsx]

## Sheet: Supp_Tab S1 %
Table S1: Number of TF-TF co-occupying and TF-only binding events in the five human cell lines. CTCF-TF: genome regions co-occupied by CTCF and another TF, such as YY1; CTCF-only: genome sites bound by only CTCF; TF-only: genome regions bound only by another TF.
A549					GM12878					H1-hESC					HepG-2					K562
TF	CTCF-TF	CTCF-only	TF-only		TF	CTCF-TF	CTCF-only	TF-only		TF	CTCF-TF	CTCF-only	TF-only		TF	CTCF-TF	CTCF-only	TF-only		TF	CTCF-TF	CTCF-only	TF-only
ATF3	1241	36938	5367		ATF2	2938	42219	20587		ATF2	1814	52350	4240		ATF3	701	55077	2591		ATF3	2974	42016	13069
BCL3	955	37244	6805		ATF3	476	44508	1208		ATF3	1644	52469	3176		BHLHE40	343	55435	2516		BCL3	172	44813	1432
ELF1	1803	36378	6825		BATF	1878	43118	30562		EGR1	2119	51992	6636		CEBPB	1326	54453	16799		BCLAF1	1117	43892	3351
ETS1	797	37381	4737		BCL11	1087	43900	16798		GABP	2681	51436	2982		CEBPD	1503	54283	9940		CBX3	4306	40781	16493
FOSL	2000	36182	26778		BCL3	1362	43637	14109		HDAC2	1512	52599	4137		ELF1	4044	51741	13979		CEBPB	2286	42704	19972
GABP	1680	36611	26778		BCLAF	2234	42779	3923		JUND	1698	52413	6755		FOSL	2477	53304	22743		E2F6	4913	40314	19744
NRSF	1327	36886	10676		CEBPB	706	44298	5098		NANOG	555	53556	4920		FOXA1	3789	51992	39338		EGR1	5035	40046	32032
p300	1498	36757	16743		EBF1	4932	40105	31290		NRSF	1311	52800	11977		FOXA2	3691	52094	37311		ELF1	5672	39373	22172
POL2	3926	34897	23880		EGR1	3204	41822	13178		p300	2190	51922	6755		GABP	2114	53695	8020		ETS1	2385	42680	8392
SIN3	1109	37108	4958		ELF1	6640	38558	16479		PCR1	127	53984	2391		HDAC2	3017	52784	15842		FOSL	741	44241	10442
SIX5	647	37514	4272		ETS1	917	44068	3211		POL2	2776	51643	18638		HNF4A	1706	54074	19103		GABP	2475	42548	11964
TCF12	2281	36012	18673		FOXM1	6404	38827	16657		RXRA	441	53670	866		HNF4G	1861	53921	18532		GATA-2	871	44114	18457
USF1	1692	36443	10244		GABP	1418	43587	5176		SIN3	1779	52343	7212		MBD4	823	54997	5112		HDAC2	1013	43970	5670
YY1	2294	35939	8004		IRF4	3083	41909	14720		SIX5	364	53747	3062		MYBL2	3121	52920	14901		MAX	10086	35649	36281
					JUND	115	44867	2359		SP1	2112	52004	13008		NFIC	1728	54142	14421		MEF2A	689	44294	4949
					MEF2A	2483	42505	15146		SP2	531	53593	1944		NRSF	2011	53818	10853		NR2F2	1875	43150	14835
					MEF2C	1234	43748	8005		SP4	1875	52333	3958		p300	2150	53640	25771		NRSF	1529	43460	14337
					MTA3	1725	43400	10359		TAF1	3938	50537	16690		POL2	2718	53394	16943		PML	2133	43036	13821
					NFATC1	1209	43862	9642		TAF7	2500	51669	8026		RXRA	2139	53645	14936		POL2	2934	42366	20478
					NFIC	2491	42768	26634		TCF12	2082	52029	5757		SIN3	2976	52966	13546		PU1	2398	42601	26297
					NRSF	861	44125	6061		TEAD4	4851	49261	15010		SP1	2052	53738	23440		SIN3	2378	42641	10349
					p300	538	44449	4637		USF1	3336	50775	22709		SP2	275	55503	2351		SIX5	727	44259	3474
					PAX5C	5412	39584	20004		YY1	6889	47236	11463		SRF	735	55043	4579		SP1	1054	43936	6163
					PAX5N	2683	42322	17091							TAF1	3188	52840	13536		SP2	706	44282	2425
					PBX3	1278	43711	8676							TCF12	160	55618	1902		SRF	835	44147	3893
					PML	3338	42140	13468							TEAD4	1804	54001	13384		STAT5A	693	44292	9131
					POL2	4721	41862	14994							USF1	2502	53279	19391		TAF1	2811	42383	12480
					POU2F2	4795	40261	18152							YY1	5748	50144	12198		TAF7	536	44455	2901
					PU1	2960	42042	40000							ZBTB33	389	55392	2493		TEAD4	3918	41122	27177
					RUNX3	10983	34299	57115							ZBTB7	2400	53379	6795		THAP1	859	44132	2660
					RXRA	668	44316	1044												TRIM	1472	43547	10690
					SIX5	852	44135	3995												USF1	2039	42949	16507
					SP1	2994	42029	15298												YY1	4947	40136	19186
					SRF	1642	43345	6920												ZBTB33	535	44451	2764
					STAT5	1161	43889	6299												ZBTB7	5819	39498	16016
					TAF1	2535	42528	11781
					TCF12	3782	41223	16708
					TCF3	3014	41996	13058
					USF1	1688	43303	8118
					USF2	1496	43494	7547
					YY1	13421	26826	17612
					ZTB33	394	44591	1756
					ZEB1	1406	43587	3476

## Sheet: Supp_Tab S2 Comparision (p)
Table S2: Comparisons of chromatin signals between CTCF-TF co-occupying and CTCF-/TF-only binding events. Student's t-test was performed for each comparison, and a -log10 transformation was applied to p value. Comparisons with p value > 0.05 (-log10(0.05) < 1.30) were highlighted.
	GC%	DNaseI	H2A.z	H3K27ac	H3K27me3	H3K36me3	H3K4me1	H3K4me2	H3K4me3	H3K79me2	H3K9ac	H3K9me3	H4K20me1			GC%	DNaseI	H2A.z	H3K27ac	H3K27me3	H3K36me3	H3K4me1	H3K4me2	H3K4me3	H3K79me2	H3K9ac	H3K9me3	H4K20me1
CTCF-ATF2															ATF2-CTCF
GM12878	82.8183	272.584	Inf	Inf	220.512	7.7359	178.646	Inf	Inf	211.219	Inf	0.235156	53.6488		GM12878	236.44	202.043	157.947	11.3457	18.511	18.4603	73.1814	1.44059	43.3984	23.4564	93.3798	31.7579	0.697331
H1-hESC	78.8022	205.727	24.6161	96.0913	0.195178	3.41285	25.8486	169.999	109.243	0.557784	97.1984	5.26249	1.82389		H1-hESC	28.6853	52.6678	0.942768	108.957	6.33152	1.3384	0.102651	68.5737	70.2147	21.5864	72.1841	0.0208911	0.776445
CTCF-ATF3															ATF3-CTCF
A549	51.5684	271.43	176.279	270.396	64.4809	0.926858	55.3397	297.97	231.166	27.5861	274.846	11.0319	4.7529		A549	76.5849	28.0766	7.58648	55.925	5.8589	0.796468	6.64035	32.5305	1.91282	2.42247	0.705934	3.97929	8.44018
GM12878	109.259	128.906	84.45	43.5044	28.2238	25.3144	0.130919	62.2838	59.2653	21.2583	59.5581	4.05816	14.9521		GM12878	3.11924	9.34122	0.0743261	8.50693	0.280412	0.456439	9.99042	2.96573	7.58359	5.65637	5.92326	0.570787	1.63167
H1-hESC	187.165	262.494	6.57516	31.4624	1.74539	4.92546	2.01176	96.965	73.0149	9.70188	50.3227	4.79081	11.9127		H1-hESC	1.92805	3.09955	19.9059	108.347	7.5019	5.30173	2.64403	67.844	116.3	18.016	95.802	0.333338	0.0735526
HepG-2	113.787	237.354	53.2443	77.6512	2.88893	10.9546	5.48757	126.273	128.946	6.74384	98.3208	9.49553	14.7615		HepG-2	9.82214	18.182	2.46237	34.7572	4.50223	0.961317	2.58626	4.09526	6.58853	7.4372	14.4813	3.01172	2.42948
K562	Inf	Inf	Inf	Inf	5.45209	0.0836212	114.382	Inf	Inf	123.221	Inf	10.0786	5.89113		K562	197.199	205.674	10.6366	63.6037	0.193236	16.1138	121.116	7.77604	0.739311	5.26651	5.56932	10.5156	6.19821
CTCF-BATF															BATF-CTCF
GM12878	0.978358	90.2765	142.71	197.517	43.789	0.758469	240.692	265.967	144.888	51.7735	119.692	10.7617	9.9398		GM12878	137.595	279.92	84.5421	10.9351	8.36878	4.28531	2.5557	15.9423	15.7669	11.9977	41.9992	4.72491	2.03219
CTCF-BCL11A															BCL11A-CTCF
GM12878	18.3431	61.266	138.145	237.286	27.2191	0.359942	160.307	315.673	178.387	56.0528	163.892	1.95714	9.6431		GM12878	92.5689	103.937	56.3605	30.6767	2.82055	2.19466	1.43379	25.2403	28.2324	13.6888	55.0513	7.85475	0.341707
CTCF-BCL3															BCL3-CTCF
A549	55.303	174.838	104.136	253.258	64.0087	6.06453	30.7047	231.057	202.417	41.9075	229.485	3.72244	0.635801		A549	69.378	32.4743	13.4511	6.38195	0.667552	1.06625	10.2951	3.20269	9.13394	0.183023	8.08034	4.81978	6.9355
GM12878	150.046	144.142	208.014	Inf	126.761	8.83294	58.7692	Inf	270.344	125.019	280.494	1.15156	28.1579		GM12878	170.267	253.731	177.107	99.1991	70.1641	32.827	4.07113	96.8141	119.672	49.9262	151.611	20.6381	18.2758
K562	26.4171	45.4199	22.5644	42.3324	0.370136	2.85344	4.6567	49.0835	43.0137	19.7746	42.4083	0.326144	4.05481		K562	16.7219	11.2826	11.4634	3.43114	0.146158	1.4429	5.66562	10.3758	10.5638	3.04642	9.50953	0.273106	0.0739937
CTCF-BCLAF															BCLAF1-CTCF
GM12878	280.55	Inf	Inf	Inf	203.996	14.3474	74.3635	Inf	Inf	179.694	Inf	5.56041	43.5705		K562	97.7703	49.2889	18.1198	14.1643	2.84436	18.2176	30.9553	0.297266	0.470722	3.81333	0.278794	11.1998	6.76004
CTCF-BCLAF1															BCLAF-CTCF
K562	219.147	Inf	274.845	287.899	15.1785	0.282188	12.4294	Inf	Inf	108.378	319.794	11.0576	0.248334		GM12878	91.26	85.2042	1.67774	106.49	1.50938	0.472827	2.62469	23.7831	41.7681	16.5214	30.9385	7.56906	0.133928
CTCF-BHLHE40															BHLHE40-CTCF
HepG-2	38.2831	84.3428	17.6394	45.4867	2.63129	3.3713	13.9606	69.7663	63.3273	5.40498	46.4651	10.6855	5.0941		HepG-2	17.4165	26.5671	0.598364	7.98114	0.0298474	0.351578	16.671	1.88219	1.45558	2.80068	0.179612	0.752526	0.858106
CTCF-CBX3															CBX3-CTCF
K562	Inf	Inf	Inf	Inf	2.57579	15.0629	263.945	Inf	Inf	199.579	Inf	31.1662	5.23638		K562	Inf	Inf	177.945	0.0562223	0.214047	32.4588	0.749264	79.4006	51.4579	4.09319	37.4123	195.572	61.5266
CTCF-CEBPB															CEBPB-CTCF
GM12878	15.5232	52.9478	116.632	184.425	39.0394	0.944357	62.9811	205.18	147.932	53.9422	138.843	1.46247	9.81281		GM12878	43.6686	19.9739	29.1464	1.71056	0.0404803	2.75853	13.5829	0.130944	7.94857	4.49149	18.3552	1.76035	0.161156
HepG-2	2.35258	119.042	52.5583	91.0832	1.38027	0.437172	124.925	133.745	81.4599	23.3435	82.8203	1.06556	0.303738		HepG-2	51.3458	212.439	17.2927	7.51883	3.39723	0.497463	29.6879	1.11094	13.134	0.704017	2.56417	0.0701239	1.7268
K562	0.00590732	259.855	181.33	144.603	1.07931	24.7265	135.119	167.509	148.15	77.5231	146.241	2.00564	19.0024		K562	67.7516	261.656	45.9058	1.68692	1.79641	4.77161	51.0377	4.05697	7.59169	0.0691376	3.50578	1.12804	17.8386
CTCF-CEBPD															CEBPD-CTCF
HepG-2	278.855	Inf	93.7989	294.238	18.2844	33.4771	9.45432	Inf	Inf	47.8239	Inf	74.9993	40.6371		HepG-2	78.1364	126.576	4.19389	11.5006	0.6303	1.35545	33.8102	0.285684	16.1345	3.79324	1.74958	1.56211	2.95639
CTCF-E2F6															E2F6-CTCF
K562	Inf	Inf	Inf	Inf	34.8989	109.183	64.3712	Inf	Inf	206.877	Inf	124.568	31.8458		K562	81.1954	252.715	15.4021	45.8243	15.1889	16.4747	40.5588	2.2439	0.654075	37.6567	7.60903	15.1294	0.236457
CTCF-EBF1															EBF1-CTCF
GM12878	Inf	Inf	Inf	Inf	122.212	0.37616	Inf	Inf	Inf	266.103	Inf	0.66154	3.40542		GM12878	Inf	Inf	109.649	17.4251	12.0061	23.5564	99.4429	0.811489	6.02847	0.179424	14.024	34.0544	0.0201852
CTCF-EGR1															EGR1-CTCF
GM12878	Inf	Inf	Inf	Inf	223.993	130.587	14.3903	Inf	Inf	236.528	Inf	33.1204	101.892		GM12878	43.6061	136.898	6.41267	50.4126	0.960962	4.26977	10.868	3.6108	14.2066	25.5964	11.961	9.39388	1.20306
H1-hESC	Inf	Inf	4.70832	86.1895	12.7543	41.9367	1.63153	Inf	284.367	25.3666	145.038	71.9992	20.4857		H1-hESC	11.4783	51.5145	3.56995	40.4977	2.73916	2.36972	0.146994	44.0338	54.654	19.3173	40.7673	0.132709	6.4533
K562	Inf	Inf	Inf	Inf	29.5663	37.7886	94.5713	Inf	Inf	192.911	Inf	111.711	0.212381		K562	208.821	Inf	92.7686	2.13033	18.8019	14.6676	85.0434	23.8263	32.0055	4.73973	12.295	18.1746	5.25032
CTCF-ELF1															ELF1-CTCF
A549	161.645	Inf	290.048	313.672	92.8456	1.73986	11.1168	Inf	Inf	25.8193	Inf	13.8982	11.4516		A549	5.41711	5.47396	1.66154	115.825	8.68472	5.27009	13.8879	17.08	71.3302	40.0111	71.772	0.297348	5.61703
GM12878	Inf	Inf	Inf	Inf	Inf	95.5714	160.355	Inf	Inf	Inf	Inf	35.0902	66.0587		GM12878	26.5926	163.625	21.8688	Inf	21.2539	0.505049	1.70523	77.1171	211.898	172.504	243.496	3.71073	8.80511
HepG-2	Inf	Inf	Inf	Inf	32.5577	23.1672	85.0548	Inf	Inf	51.8573	Inf	32.4872	52.018		HepG-2	35.7035	105.891	5.94328	279.423	20.0443	3.10008	9.07096	66.8043	77.2261	71.869	142.772	16.2972	2.99907
K562	Inf	Inf	Inf	Inf	18.6557	9.70234	160.219	Inf	Inf	231.707	Inf	46.3447	2.93315		K562	138.613	277.711	1.58588	133.359	2.70084	12.6438	87.851	35.7752	24.2467	42.5493	43.1425	15.232	13.372
CTCF-ETS1															ETS1-CTCF
A549	117.085	200.345	153.58	239.105	76.1415	4.32433	9.62632	185.196	270.589	25.5531	269.649	18.354	15.7704		A549	22.0552	6.66707	0.122119	6.8144	0.565451	4.35902	0.786935	4.27767	1.66768	4.23248	1.34164	5.76722	0.181819
GM12878	217.079	219.236	242.087	235.473	161.846	55.5092	9.00126	224.002	264.888	107.629	265.881	9.82942	63.6778		GM12878	28.9462	21.8566	0.835684	4.14042	2.71995	0.438221	0.298572	0.268264	2.27223	1.96581	0.963665	2.09142	3.80671
K562	Inf	Inf	Inf	Inf	29.9499	21.9316	8.86901	Inf	Inf	224.15	Inf	50.0124	1.71207		K562	69.3242	20.3883	9.64941	18.9631	2.47698	9.01105	19.195	3.2395	1.00287	8.2518	2.87956	8.83453	2.67167
CTCF-FOSL															FOSL-CTCF
A549	16.5107	280.655	195.627	Inf	91.2574	5.81147	217.895	Inf	247.414	45.7495	280.615	4.552	3.6025		A549	145.145	228.933	37.6448	0.917945	1.12096	5.04265	17.6745	0.0753775	13.3895	0.828396	44.4565	31.1738	18.1214
HepG-2	189.332	Inf	128.091	276.431	4.19304	1.34709	199.412	Inf	319.044	51.6581	281.529	16.7292	0.616999		HepG-2	284.554	Inf	37.3883	0.135719	1.9001	0.202923	48.7134	39.9398	102.292	0.824522	39.1844	8.91008	2.78483
K562	50.6268	144.511	85.4199	91.1813	0.043332	3.67558	66.3434	103.439	79.2245	24.3649	83.9615	0.293408	11.6755		K562	40.9068	74.3166	13.7606	0.772322	0.497458	3.81257	39.5347	5.14128	11.3704	1.04755	8.31813	0.767001	2.29543
CTCF-FOXA1															FOXA1
HepG-2	63.1896	100.725	129.408	181.655	4.8291	4.15544	Inf	244.562	116.178	49.5183	126.872	3.45029	3.13923		HepG-2	163.298	Inf	26.4867	36.5899	1.52762	0.153114	184.044	4.13918	11.0778	9.90977	0.140943	0.0145684	5.27878
CTCF-FOXA2															FOXA2-CTCF
HepG-2	67.3741	87.6663	109.926	157.649	3.36527	8.3601	Inf	207.189	93.1439	49.52	107.211	4.55501	7.38825		HepG-2	161.973	Inf	18.096	72.5632	3.35106	1.09288	210.152	20.5144	0.851402	10.9222	6.04529	0.820171	8.32854
CTCF-FOXM1															FOXM1-CTCF
GM12878	260.722	Inf	Inf	Inf	260.995	13.2771	Inf	Inf	Inf	220.158	Inf	3.36381	37.8456		GM12878	Inf	Inf	53.7867	300.287	9.31465	10.2163	168.449	155.585	82.3589	11.4911	17.9435	44.7555	17.0927
CTCF-GABP															GABP-CTCF
A549	184.626	315.742	306.331	Inf	134.146	12.6225	0.81676	Inf	Inf	27.0388	Inf	29.4286	39.8015		A549	51.8264	17.4936	4.6795	20.0163	0.300655	7.6653	12.5886	10.6996	0.076679	6.02681	0.537451	11.1598	2.83934
GM12878	Inf	Inf	Inf	Inf	102.437	73.1289	8.94216	Inf	Inf	169.666	Inf	3.61088	77.6079		GM12878	9.77725	8.18148	0.0637312	9.12818	0.935214	0.874196	0.603122	0.840746	6.95605	5.56598	4.83393	1.25234	4.93459
H1-hESC	Inf	Inf	0.272883	46.5304	38.4831	15.7705	61.7375	262.079	134.206	21.912	89.2297	81.3321	3.15638		H1-hESC	0.657931	34.6513	66.7454	210.308	2.21017	28.1279	67.7816	199.811	Inf	23.8791	293.521	5.80142	10.2711
HepG-2	Inf	Inf	194.599	Inf	31.6397	107.632	17.5669	Inf	Inf	29.8863	Inf	75.8807	126.524		HepG-2	22.3649	54.0078	1.94566	42.9356	17.9112	1.03207	1.64864	0.0331207	7.74212	28.7061	23.3413	0.0499508	2.31719
K562	Inf	Inf	Inf	Inf	30.988	26.9785	17.2377	Inf	Inf	165.555	Inf	41.7632	10.2712		K562	132.385	44.5922	34.8417	3.25019	3.39044	11.9332	95.2112	2.10137	11.2148	0.111415	9.10257	15.9911	5.5276
CTCF-GATA-2															GATA-2-CTCF
K562	7.22416	135.663	105.552	107.588	0.252601	10.1002	120.631	136.56	108.64	44.8606	98.5546	1.97106	18.1874		K562	38.8486	75.8811	30.2093	2.7279	0.96338	1.89293	33.4009	9.56629	14.3894	9.54659	15.4517	0.333498	3.87328
CTCF-HDAC2															HDAC2-CTCF
H1-hESC	220.28	294.269	12.1226	51.3057	12.5034	19.705	28.9167	302.654	189.418	4.99057	89.8472	21.8191	1.40458		H1-hESC	113.524	140.825	2.44681	38.3466	7.36595	0.568469	4.45595	6.81499	1.3642	9.76802	3.56343	1.96324	1.03716
HepG-2	Inf	Inf	238.958	Inf	32.2311	7.69767	201.484	Inf	Inf	87.542	Inf	95.3809	19.859		HepG-2	Inf	Inf	35.8436	62.2381	17.2914	3.35661	155.918	11.5226	146.469	4.57689	23.8944	25.9702	12.0457
K562	186.976	299.091	192.609	174.193	2.47408	0.50444	55.061	256.906	224.446	73.2761	184.894	2.35541	9.85542		K562	135.267	54.984	50.628	0.34202	1.76323	8.13429	79.6472	10.1538	26.1125	4.52695	16.7108	4.95367	2.99735
CTCF-HNF4A															HNF4A-CTCF
HepG-2	75.1811	269.38	87.4221	216.057	0.32628	0.103952	258.218	Inf	227.419	38.2013	188.073	14.3414	3.09115		HepG-2	153.797	260.651	10.6759	7.37901	0.939872	1.74781	55.0675	0.627344	30.7902	1.04655	7.57153	6.126	0.435711
CTCF-HNF4G															HNF4G-CTCF
HepG-2	86.4259	281.953	80.4815	238.29	0.0819278	0.206885	241.154	Inf	249.965	46.9972	210.066	15.2327	2.03616		HepG-2	141.564	212.124	4.97543	12.0323	1.08394	1.15651	63.2665	1.87645	21.0184	1.77885	3.54376	4.92366	0.0988246
CTCF-IRF4															IRF4-CTCF
GM12878	109.467	Inf	Inf	263.969	66.1449	2.25346	301.84	Inf	236.03	104.983	215.875	1.16585	7.17347		GM12878	Inf	Inf	91.1659	48.43	1.63057	3.03341	69.2532	34.5551	8.2129	3.46107	3.04544	17.5433	8.5222
CTCF-JUND															JUND-CTCF
GM12878	15.3273	0.826111	9.50537	15.8394	7.91459	1.52751	16.9302	18.8994	11.9292	1.49111	6.36578	2.23204	5.75745		GM12878	3.0573	3.44071	3.30073	0.550958	0.271036	0.321158	3.29743	1.57678	0.362741	0.265468	0.437763	0.306559	0.193074
H1-hESC	293.893	Inf	1.81495	91.8451	1.29807	22.3375	4.6545	250.742	183.843	4.42343	111.422	33.1172	6.01675		H1-hESC	61.9633	118.715	7.16838	39.231	1.30764	0.0828626	13.3526	15.5489	11.6703	18.5194	18.7408	1.8549	2.53589
CTCF-MAX															MAX-CTCF
K562	Inf	Inf	Inf	Inf	2.10083	0.783819	Inf	Inf	Inf	Inf	Inf	35.5958	45.114		K562	254.924	Inf	0.0150378	209.073	15.6098	40.9211	254.701	56.7131	33.4524	93.9048	61.2041	45.5515	22.3051
CTCF-MBD4															MBD4-CTCF
HepG-2	15.8939	126.951	92.5186	198.365	21.5315	6.743	76.6733	215.636	171.047	42.7858	168.15	0.278405	0.286346		HepG-2	42.825	29.8075	33.1224	0.369416	17.7612	1.06156	13.8244	13.0313	28.6188	1.14811	13.7682	0.821605	0.968463
CTCF-MEF2A															MEF2A-CTCF
GM12878	78.3559	Inf	Inf	Inf	246.112	17.0683	148.977	Inf	Inf	143.275	317.259	3.13659	93.0377		GM12878	323.005	Inf	133.34	3.67277	22.2172	15.9343	79.3794	17.1113	2.21209	12.351	48.0334	28.4248	1.74194
K562	24.0647	104.79	78.9842	73.3456	2.2466	2.16616	33.9257	86.0149	83.5535	37.7687	83.2494	0.269292	4.623		K562	61.6994	60.0863	18.4257	0.390726	0.0846301	3.62123	40.523	3.32832	6.05761	3.32696	6.54644	2.45884	0.752961
CTCF-MEF2C															MEF2C-CTCF
GM12878	81.8464	185.62	207.057	29.0648	127.826	25.051	41.84	265.124	216.658	77.0688	214.254	2.09724	60.1017		GM12878	13.3005	13.1346	4.69107	0.765454	1.81542	4.33757	9.53871	1.76605	0.494688	0.00109386	2.53611	3.82855	0.702318
CTCF-MTA3															MTA3-CTCF
GM12878	89.6155	126.985	317.096	Inf	132.802	1.13931	112.633	Inf	Inf	167.609	Inf	0.232817	16.4148		GM12878	114.91	26.31	87.502	12.7487	2.70203	5.42112	26.9258	5.28348	43.8273	16.683	64.1265	4.45315	0.282864
CTCF-MYBL2															MYBL2-CTCF
HepG-2	208.5	Inf	Inf	Inf	41.8295	2.72944	165.684	Inf	Inf	118.264	Inf	39.9478	26.0462		HepG-2	226.096	189.654	61.2516	14.2582	27.7189	1.39584	91.7721	17.9322	99.5337	0.0636741	31.7975	5.84025	3.52698
CTCF-NANOG															NANOG-CTCF
H1-hESC	50.6564	66.9808	1.09816	18.6189	1.97552	2.95279	10.4546	84.9491	44.8527	0.184908	18.7591	0.76208	0.246182		H1-hESC	92.2167	99.7331	6.75763	0.0893749	2.09812	0.303027	4.04325	1.77677	14.0547	0.598242	7.57661	0.652991	0.301666
CTCF-NFATC1															NFATC1-CTCF
GM12878	49.126	87.404	151.369	273.263	89.503	0.0595111	74.1895	270.435	214.197	102.56	206.515	0.0100316	8.44875		GM12878	83.8132	79.4033	88.3529	43.8027	19.2885	4.70532	9.80221	27.9647	49.4773	25.5732	82.3502	15.1363	0.512044
CTCF-NFIC															NFIC-CTCF
GM12878	40.9486	128.606	Inf	Inf	185.27	4.72564	183.893	Inf	Inf	181.164	Inf	3.72771	48.4727		GM12878	168.387	150.879	195.626	102.845	15.952	18.3037	30.33	46.7287	117.886	39.2224	171.883	13.706	0.0632683
HepG-2	75.6266	308.456	171.706	Inf	22.7476	0.651111	121.83	Inf	Inf	72.0404	Inf	18.527	9.94684		HepG-2	126.777	114.628	59.4756	4.00993	38.9147	0.601958	60.606	33.7897	106.356	9.5091	57.7541	6.30494	1.4216
CTCF-NR2F2															NR2F2-CTCF
K562	144.517	Inf	276.674	250.998	2.01545	14.796	163.398	Inf	272.843	117.398	259.705	0.368859	34.4722		K562	164.765	133.748	68.8971	1.28316	0.0834008	3.59692	96.2664	16.8503	26.3458	10.9107	23.9525	1.55279	6.57907
CTCF-NRSF															NRSF-CTCF
A549	90.135	183.024	109.492	165.837	6.98667	0.132235	5.84365	174.383	173.951	23.9119	173.113	6.47754	1.26617		A549	57.3341	105.044	54.4558	10.923	9.47069	0.429566	1.99936	31.5957	37.922	0.992781	41.2484	13.1365	4.24135
GM12878	174.477	125.938	103.728	112.433	9.52022	15.9349	0.666646	104.576	124.115	69.5017	127.451	0.34785	3.39653		GM12878	85.3257	188.932	101.683	52.4667	10.4751	5.0782	5.2785	67.2082	60.9056	28.3267	65.2498	2.58032	5.53497
H1-hESC	77.7312	99.9836	0.101897	7.9891	13.6575	2.92835	14.9419	49.2214	30.648	2.54381	14.6908	3.12907	2.61216		H1-hESC	91.6324	281.898	13.8478	0.71663	4.05391	4.24064	32.48	40.6795	10.6328	20.5475	3.51063	14.0858	1.65886
HepG-2	Inf	Inf	153.655	313.631	41.8022	41.5356	1.35766	Inf	Inf	46.8501	Inf	66.7994	46.3522		HepG-2	66.407	190.626	19.3147	0.0299993	1.6792	0.0956014	0.443612	36.8563	35.7503	4.8439	8.96369	6.47458	11.5305
K562	225.659	Inf	221.384	206.844	1.90903	0.169272	57.9732	278.502	245.793	92.3243	220.964	4.60756	15.3828		K562	155.917	217.854	98.4755	10.609	4.65261	2.40492	17.4437	51.8939	53.8613	17.7978	44.3952	3.88426	3.9934
CTCF-p300															p300-CTCF
A549	45.9363	182.868	160.007	Inf	82.9139	1.63078	78.8856	Inf	239.657	36.6401	290.344	4.18527	9.64246		A549	99.6192	126.154	35.3095	7.73557	0.0675667	3.40726	10.549	1.96037	27.0103	0.21961	57.4167	17.3339	7.91346
GM12878	26.8915	58.8419	93.7761	170.778	38.419	4.94955	44.2703	183.968	130.991	35.1128	127.22	0.733332	16.4923		GM12878	21.897	17.4972	13.7945	1.36657	1.4966	5.0055	10.2663	0.178115	4.01921	0.628647	10.7937	3.17376	1.32131
H1-hESC	Inf	Inf	3.34215	104.512	3.15047	40.4575	8.98251	Inf	263.997	20.9352	131.977	47.753	28.1199		H1-hESC	227.876	242.098	0.511885	70.8883	14.3814	0.0553363	19.5759	12.3341	0.987557	18.8392	10.5109	5.22436	5.74831
HepG-2	92.9478	Inf	146.688	Inf	1.7341	4.05794	237.181	Inf	Inf	68.6936	Inf	22.0254	20.2357		HepG-2	218.939	Inf	27.0882	1.38668	12.7532	5.13504	97.8212	16.8444	127.564	0.520889	61.5954	17.773	8.17474
CTCF-PAX5C20															PAX5C20-CTCF
GM12878	Inf	Inf	Inf	Inf	147.322	34.302	224.985	Inf	Inf	200.722	Inf	10.6344	20.8334		GM12878	Inf	Inf	82.7101	102.79	0.197296	22.2446	69.5268	9.69321	15.1904	14.8182	2.30987	45.5164	1.47105
CTCF-PAX5N19															PAX5N19-CTCF
GM12878	298.704	Inf	Inf	Inf	134.61	26.2137	134.722	Inf	Inf	164.005	Inf	1.7818	38.226		GM12878	250.969	261.72	96.6948	1.77572	11.1887	23.3125	74.6166	0.208827	13.3692	3.95313	31.0478	26.0941	5.50677
CTCF-PBX3															PBX3-CTCF
GM12878	99.8816	175.543	147.77	127.3	18.7255	7.74929	34.5548	160.701	131.563	56.5913	129.466	0.063744	6.26811		GM12878	42.9927	112.856	19.3195	3.1399	0.689883	3.58164	7.64671	0.182567	0.0757834	0.20382	2.44194	4.52412	0.0753774
CTCF-PCR1															PCR1-CTCF
H1-hESC	0.0881483	4.19156	0.810182	7.94368	0.795765	0.367016	7.16232	17.7821	3.45947	1.21823	2.94905	0.821023	1.09108		H1-hESC	10.3925	11.6956	2.36807	0.629532	1.35462	1.55573	1.53262	0.0757248	0.0148068	1.22007	0.908436	0.612333	0.644965
CTCF-PML															PML-CTCF
GM12878	Inf	Inf	Inf	Inf	Inf	66.1621	18.7518	Inf	Inf	Inf	Inf	10.3459	117.264		GM12878	131.691	63.1106	67.1179	0.824357	7.04393	12.031	37.4337	0.465372	17.6707	1.80472	34.1833	12.3829	1.9761
K562	Inf	Inf	Inf	Inf	24.9772	4.11439	7.14395	Inf	Inf	239.952	Inf	23.9527	1.73218		K562	210.75	51.7093	167.664	83.6038	0.675373	23.7579	172.344	136.665	169.493	34.2933	172.06	12.3911	3.72638
CTCF-POL2															POL2-CTCF
A549	Inf	Inf	Inf	Inf	Inf	11.693	87.7678	Inf	Inf	63.9872	Inf	251.54	33.1737		A549	87.0445	205.026	57.3986	5.30253	3.13256	141.406	15.1484	19.6058	28.1873	86.9531	28.4823	23.9713	34.4536
GM12878	Inf	Inf	Inf	Inf	Inf	18.3087	1.37851	Inf	Inf	Inf	Inf	13.6196	69.1756		GM12878	72.7138	55.686	36.1663	60.8997	9.621	38.4512	24.3935	10.411	62.0504	6.28561	112.839	8.76614	4.16291
H1-hESC	Inf	Inf	24.994	Inf	8.91448	6.87031	2.612	Inf	Inf	12.5679	Inf	68.4813	0.615381		H1-hESC	131.131	293.422	29.7366	5.06242	1.58204	64.375	3.30731	53.7491	25.5423	68.4592	14.0686	18.6481	26.03
HepG-2	Inf	Inf	257.97	Inf	74.2244	16.1723	2.68308	Inf	Inf	126.632	Inf	166.473	62.3389		HepG-2	55.7189	87.0406	10.8068	0.160693	3.44867	6.36633	12.4072	10.062	38.7498	5.19765	13.2511	1.57975	3.05213
K562	Inf	Inf	Inf	Inf	48.6987	0.461905	17.475	Inf	Inf	312.872	Inf	45.8578	0.375283		K562	243.713	140.161	122.819	56.7573	2.1837	28.4903	169.698	93.7861	129.973	28.2138	139.033	28.7687	1.14289
CTCF-POU2F2															POU2F2-CTCF
GM12878	Inf	Inf	Inf	Inf	193.21	15.2329	175.355	Inf	Inf	255.324	Inf	4.22044	34.4097		GM12878	256.827	Inf	23.0328	132.528	0.276995	8.34045	71.8192	95.3227	67.6999	31.9217	15.0061	37.2993	0.986875
CTCF-PU1															PU1-CTCF
GM12878	87.7087	213.885	Inf	306.273	61.5291	2.68899	200.779	Inf	281.659	110.662	262.198	0.364559	19.3422		GM12878	297.898	Inf	226.65	34.309	13.5197	18.2984	12.5086	47.0035	63.5154	20.2223	105.426	28.8156	0.31151
K562	131.466	272.054	274.517	187.822	0.0875852	6.53205	127.407	254.507	202.812	72.5681	182.92	0.17507	12.8144		K562	183.218	Inf	105.65	14.0362	5.46881	2.06895	6.46426	62.6508	54.4751	5.48293	33.3925	5.00209	19.7054
CTCF-RAD21															RAD21-CTCF
GM12878	103.542	Inf	26.5064	76.4568	15.2304	6.75855	63.9625	6.17041	84.723	46.8461	72.0123	23.7197	6.18179		GM12878	122.202	Inf	0.227352	Inf	25.4926	0.548123	79.5635	111.104	124.444	24.6352	134.452	10.2259	57.5618
H1-hESC	156.146	5.97012	2.89296	58.571	22.4486	0.179572	5.84087	95.4454	125.391	8.09909	82.5532	0.145274	20.0833		H1-hESC	157.893	Inf	4.53963	42.927	3.88181	1.61047	6.51568	15.7926	0.855492	36.6507	8.10916	64.2974	1.59288
HepG-2	61.9795	Inf	32.2506	11.8596	65.7593	8.9963	145.487	2.99939	19.0258	1.89706	19.0432	6.77263	34.5972		HepG-2	6.78132	90.3821	19.7632	Inf	12.9034	1.29305	280.674	316.751	207.085	78.4112	Inf	7.33461	80.177
K562	Inf	Inf	Inf	24.4458	11.6675	30.4472	Inf	200.562	90.2743	5.31284	71.6406	1.886	Inf		K562	108.636	237.776	4.74325	80.331	49.8316	7.92961	39.7549	31.1637	16.3165	1.42407	29.713	1.09736	19.9089
CTCF-RUNX3															RUNX3-CTCF
GM12878	Inf	Inf	Inf	Inf	257.725	9.44183	Inf	Inf	Inf	Inf	Inf	0.452274	20.1527		GM12878	Inf	Inf	182.66	135.602	1.67205	74.0205	Inf	73.1961	24.756	14.2076	4.1724	127.696	10.6677
CTCF-RXRA															RXRA-CTCF
GM12878	103.267	190.745	109.837	92.3419	85.0096	20.4641	7.49088	108.4	82.7787	43.3302	95.2699	4.8763	25.5671		GM12878	36.5111	23.7357	1.86843	42.3772	0.563577	0.952899	2.06762	7.15923	11.9026	3.61099	10.5357	1.08144	0.148517
H1-hESC	57.1463	78.565	0.0921497	7.66043	3.72847	0.533378	8.38453	37.733	22.4702	0.678133	8.33045	0.0235167	1.11096		H1-hESC	23.2829	31.1875	1.86489	3.3715	0.261081	1.19834	1.87463	4.64551	2.13581	1.36043	1.97286	0.823037	1.29026
HepG-2	159.538	Inf	119.129	296.169	5.03442	1.45881	209.37	Inf	Inf	55.3293	294.649	15.8881	4.06175		HepG-2	218.21	Inf	23.8568	27.3791	5.1424	0.717166	104.897	0.0839759	55.2798	0.0570196	12.3891	3.6578	0.982723
CTCF-SIN3															SIN3-CTCF
A549	82.5325	270.347	147.053	270.569	54.4781	9.29198	25.2625	303.136	259.792	63.26	285.259	5.72807	5.93672		A549	25.711	14.7811	4.64981	34.2862	0.255154	4.73878	0.887829	8.06001	7.46112	14.7881	9.71569	6.16896	2.43031
H1-hESC	245.847	Inf	7.79421	105.442	2.83025	9.14685	16.0006	Inf	277.798	8.7227	144.839	17.1141	4.94691		H1-hESC	18.4392	89.7221	17.5334	40.362	0.650189	2.64108	1.29474	36.0135	62.5305	35.2316	52.8765	1.33398	7.64644
HepG-2	Inf	Inf	266.579	Inf	89.2701	27.8905	5.54016	Inf	Inf	152.906	Inf	178.4	18.6559		HepG-2	59.0544	85.4563	0.450689	38.1867	9.56146	0.316718	3.56462	0.438692	0.192426	22.0888	9.56194	0.317159	3.29518
K562	Inf	Inf	Inf	Inf	34.2246	6.15858	8.85734	Inf	Inf	275.407	Inf	47.5763	0.215427		K562	37.9163	82.9003	8.65503	18.2155	3.76633	8.69392	5.24125	9.8766	8.30219	37.3546	9.14374	6.29336	5.88126
CTCF-SIX5															SIX5-CTCF
A549	78.4636	175.488	129.136	180.22	71.4972	5.8423	4.25868	142.254	210.027	17.8542	203.409	14.9249	14.9738		A549	9.53683	5.92959	0.231367	5.60195	0.089286	1.92435	0.117042	0.539043	0.213797	2.60777	0.497294	5.49706	2.28254
GM12878	188.893	234.385	258.16	222.412	135.176	94.0855	33.7298	176.924	265.665	109.027	267.362	5.05937	91.5275		GM12878	17.662	36.0932	1.0618	1.53968	9.95009	4.04093	0.635128	1.46418	1.12116	0.762097	3.7479	6.25813	6.71269
H1-hESC	40.4862	65.2715	10.587	37.3095	3.73362	5.92491	1.72635	76.5531	77.5093	1.02462	44.315	2.82637	6.70215		H1-hESC	10.2455	16.5365	2.68137	0.489389	0.449401	0.914667	0.5101	1.33694	2.92115	1.32121	0.983914	2.10101	0.807997
K562	167.466	224.792	213.58	198.757	15.0951	8.47764	2.98463	262.02	265.631	86.1859	232.154	10.4317	7.3538		K562	36.189	50.3142	2.29457	3.36829	5.65882	3.56353	3.6403	5.84674	7.36218	4.22457	11.3505	5.22718	1.20475
CTCF-SP1															SP1-CTCF
GM12878	Inf	Inf	Inf	Inf	Inf	106.589	52.943	Inf	Inf	203.214	Inf	10.0599	112.782		GM12878	184.105	154.4	18.8756	29.1988	3.97742	13.7626	56.1612	15.031	0.651693	0.0469634	1.41616	19.3544	2.23676
H1-hESC	231.533	Inf	9.3542	124.234	2.04861	45.3434	13.888	Inf	249.761	8.71843	131.663	48.2633	21.6994		H1-hESC	102.94	134.832	0.925421	19.8398	0.00553378	1.08713	5.40708	5.95432	1.06421	12.4996	1.63891	4.63354	1.3657
HepG-2	176.273	Inf	139.621	Inf	3.20795	12.8639	126.969	Inf	Inf	48.1543	Inf	56.2126	32.3769		HepG-2	168.393	265.696	6.66832	1.84734	0.871178	4.43164	84.1881	0.278297	79.8697	0.982984	23.4947	21.0951	4.68496
K562	251.775	Inf	256.127	247.985	22.5165	17.0412	1.87381	Inf	Inf	77.4077	284.745	22.2843	11.3487		K562	62.627	25.524	6.22124	2.00933	0.293089	5.58319	38.0537	2.26349	6.04247	0.456678	3.44045	5.00389	1.67551
CTCF-SP2															SP2-CTCF
H1-hESC	80.9312	86.0095	5.14127	41.1876	7.13899	7.91747	12.2286	65.234	86.082	0.0904378	54.5823	3.12966	17.09		H1-hESC	3.79907	3.77837	2.4141	1.43588	1.61401	4.58072	2.9579	2.77789	5.53507	2.599	1.02577	4.44564	0.740046
HepG-2	45.157	78.1078	11.0663	24.1298	1.90377	10.7316	7.19935	22.6411	40.8798	4.32078	26.6087	11.2918	0.695386		HepG-2	18.9608	60.1434	12.718	11.3411	0.00463015	0.813883	4.24242	22.2258	26.5028	3.59932	16.7247	4.86391	1.53946
K562	182.831	203.864	168.655	132.972	6.25436	17.6416	1.99703	193.573	190.946	51.3796	160.39	10.3125	13.6647		K562	12.9792	4.39434	7.81182	0.132499	0.088809	0.00153535	0.713581	1.56839	0.883964	1.45237	1.43469	0.355094	0.0596833
CTCF-SP4															SP4-CTCF
H1-hESC	Inf	Inf	22.9761	145.103	0.206822	27.964	5.23015	Inf	288.644	5.96362	178.499	55.2272	12.643		H1-hESC	2.58471	2.6825	2.19443	48.4027	8.49676	8.19699	17.9357	22.721	65.6162	9.74532	50.9351	1.64518	0.163894
CTCF-SRF															SRF-CTCF
GM12878	317.259	Inf	Inf	264.085	83.6172	40.2331	5.23734	313.431	302.585	124.186	300.897	6.84487	42.6147		GM12878	145.756	162.666	15.7577	7.69964	3.16335	9.74254	18.2243	0.431566	0.0746364	1.316	2.34894	15.7931	0.744797
HepG-2	20.5493	105.356	40.2789	73.6587	4.11999	0.288632	14.9594	84.7232	87.5876	18.1284	76.1	5.30283	0.851842		HepG-2	21.8066	66.7685	0.271219	13.3925	0.774073	1.14492	9.42233	1.44501	0.510166	1.35847	1.56885	0.549012	2.38839
K562	136.853	242.097	171.542	154.75	4.53879	0.246363	8.00332	191.847	185.702	63.1966	171.189	2.60314	0.707266		K562	53.3773	80.6473	6.71355	3.22591	0.871131	1.60757	11.6871	1.14036	2.07389	0.31097	0.589686	1.1407	3.75723
CTCF-STAT5A															STAT5A-CTCF
GM12878	87.0019	110.631	205.284	271.939	85.6776	2.31226	48.051	293.219	248.973	110.378	237.267	0.747306	13.909		GM12878	91.7233	42.4783	70.5618	8.60317	5.45869	6.90656	15.9889	6.62249	29.5491	15.653	43.7793	3.60841	0.19167
K562	53.7106	163.242	137.22	150.692	2.84196	2.41339	47.4194	199.759	168.879	57.6736	146.669	1.17945	5.72286		K562	82.5735	59.0531	50.0058	14.2175	0.604341	4.54009	56.1598	34.8564	43.7541	19.3275	39.6731	4.45189	0.360351
CTCF-TAF1															TAF1-CTCF
GM12878	Inf	Inf	Inf	Inf	Inf	132.3	6.70646	Inf	Inf	Inf	Inf	20.7491	156.67		GM12878	38.6297	31.2236	13.8644	13.4088	4.05447	5.87116	12.5316	1.51098	0.140974	4.84034	0.0960457	5.04466	2.40671
H1-hESC	Inf	Inf	126.833	Inf	0.327377	123.344	0.60697	Inf	Inf	5.37507	Inf	175.784	67.4408		H1-hESC	23.1866	51.4184	1.21906	46.6012	5.81817	0.675429	4.3601	8.29975	37.3475	40.1029	36.6576	0.464646	2.38919
HepG-2	Inf	Inf	243.817	Inf	56.8828	147.304	39.3546	Inf	Inf	101.995	Inf	249.421	216.648		HepG-2	40.5208	67.9807	0.0672692	36.8345	17.2093	0.00600633	0.282596	0.124908	3.51546	30.4502	20.4399	0.0819417	6.71995
K562	Inf	Inf	Inf	Inf	78.0103	50.1449	1.16533	Inf	Inf	305.352	Inf	105.362	34.7551		K562	48.87	25.2134	12.5067	12.5279	0.984924	8.00884	26.0736	0.18137	2.90148	2.82895	0.575851	7.21374	0.146037
CTCF-TAF7															TAF7-CTCF
H1-hESC	Inf	Inf	16.7873	195.587	1.1327	53.4574	2.49962	Inf	Inf	4.47422	282.301	55.9712	34.2176		H1-hESC	63.9849	154.671	17.8602	160.841	14.6489	2.95831	4.81588	41.7524	118.768	106.314	151.015	0.612375	20.1294
K562	106.3	133.155	121.855	143.963	5.2566	1.04913	0.214394	172.895	171.712	74.595	164.145	1.78862	0.312504		K562	36.2128	47.597	13.0822	3.28493	1.37907	5.23905	14.7241	10.7469	13.7488	2.14487	11.3781	1.27093	0.053612
CTCF-TCF12															TCF12-CTCF
A549	160.737	Inf	Inf	Inf	135.791	0.493609	61.6759	Inf	Inf	64.0688	Inf	10.9468	10.3731		A549	255.877	230.876	51.6084	0.0492399	0.115536	9.17516	37.01	0.130961	44.148	0.491827	65.3818	38.3944	16.6641
GM12878	Inf	Inf	Inf	4.45996	117.601	18.9351	119.186	Inf	304.016	117.474	297.46	11.1038	11.3567		GM12878	308.572	Inf	30.9866	73.9118	2.1868	14.5306	100.118	24.2523	4.3111	2.5392	0.802164	33.4938	1.22839
H1-hESC	251.015	Inf	0.972098	36.685	18.888	10.9147	63.0132	195.146	106.003	16.0266	47.2458	8.49539	0.85721		H1-hESC	213.249	267.864	1.58559	49.4874	1.82832	1.4961	23.4325	19.2435	2.77242	14.8156	5.03835	2.91686	3.09318
HepG-2	7.246	40.7879	8.90875	51.5408	0.389571	0.313824	28.5909	48.159	37.6068	7.5584	35.6911	0.0172759	0.269283		HepG-2	11.9648	17.5223	0.884052	0.377003	1.24965	0.206353	2.00797	0.890258	6.3159	0.92193	1.24428	0.428494	0.540242
CTCF-TCF3															TCF3-CTCF
GM12878	Inf	Inf	Inf	Inf	146.066	37.5814	99.3055	Inf	Inf	206.804	Inf	11.9653	36.0583		GM12878	239.627	313.824	59.8453	27.5875	2.8254	20.7575	56.6235	0.97088	1.09266	1.14713	2.71309	23.7755	2.6497
CTCF-TEAD4															TEAD4-CTCF
H1-hESC	52.3094	207.598	35.2936	53.7826	2.73135	0.631094	73.5051	138.307	55.9873	1.64192	45.7867	3.72087	4.61547		H1-hESC	130.24	Inf	4.26411	135.679	2.59702	2.23942	102.921	97.7379	54.2741	52.7519	43.147	6.42181	2.8641
HepG-2	5.44711	157.586	109.509	177.72	0.153503	4.41195	204.323	220.921	132.275	40.0341	139.446	0.429467	0.550365		HepG-2	73.2709	129.281	21.097	47.4474	8.72934	2.85191	85.5718	6.17655	2.84453	1.12901	0.38869	1.14138	1.13838
K562	108.697	Inf	Inf	Inf	0.335186	46.0912	Inf	Inf	Inf	194.232	Inf	3.54185	54.5878		K562	307.228	Inf	114.41	3.34643	0.423197	2.09216	245.965	7.06632	18.0522	11.5915	19.8235	9.4465	17.2108
CTCF-THAP1															THAP1-CTCF
K562	250.109	272.998	229.097	181.39	5.30036	7.30456	1.34871	268.499	258.452	71.483	227.893	8.3207	0.286265		K562	12.1249	11.0513	0.588629	12.039	0.0497311	0.275727	0.691189	3.96788	7.40526	8.26533	7.78271	0.3664	0.0427748
CTCF-TRIM															TRIM-CTCF
K562	98.6024	297.619	238.599	262.299	5.84119	4.5598	42.1769	289.085	275.409	106.969	253.186	8.81226	4.11597		K562	159.912	111.713	85.9508	16.555	0.0359904	9.12184	64.8078	42.3053	50.4755	22.6073	54.1641	14.8377	2.90844
CTCF-USF1															USF1-CTCF
A549	142.545	278.333	160.075	163.511	35.5246	1.21269	15.4784	187.709	180.152	10.7269	190.044	10.3794	4.97496		A549	30.8158	128.176	6.6412	22.8567	0.185334	11.0627	0.222225	1.10199	5.09771	30.239	2.03275	12.3224	7.68768
GM12878	313.09	250.226	293.456	194.424	40.1359	20.9163	32.0611	282.087	244.255	100.931	228.514	2.24528	17.2168		GM12878	46.6898	115.653	27.4756	1.85885	4.4095	4.87845	4.05721	3.41658	1.58284	1.40396	3.11548	14.5921	2.43173
H1-hESC	136.201	188.57	52.8641	46.2004	9.00469	2.92617	29.0902	106.607	3.33585	1.43582	65.9652	0.235052	1.89097		H1-hESC	118.414	Inf	0.00926477	8.2847	1.08501	2.19002	0.540609	1.51191	0.351344	60.0535	1.26266	17.9105	3.64755
HepG-2	172.253	Inf	121.729	137.457	20.5805	1.74486	102.641	231.74	202.137	23.5754	161.747	5.53703	5.20615		HepG-2	84.1347	Inf	7.0949	9.33357	15.0362	0.492654	13.641	1.26551	9.56286	9.56564	0.093045	0.897335	3.66768
K562	208.752	Inf	302.229	199.742	0.670126	0.0828084	75.6306	275.47	228.533	77.7529	212.623	4.89799	0.112166		K562	124.728	228.125	47.4356	4.37633	15.2012	8.0691	28.7599	25.3547	27.0163	1.49163	24.7207	27.1435	0.899669
CTCF-USF2															USF2-CTCF
GM12878	160.71	200.124	251.211	196.016	64.518	12.8765	39.187	251.679	216.802	97.7905	207.193	1.01331	14.8425		GM12878	5.04203	8.88172	1.49498	2.61756	0.250494	0.161489	4.07994	1.90636	1.58213	1.45153	0.0260178	2.09793	0.0963559
CTCF-YY1															YY1-CTCF
A549	279.721	Inf	Inf	Inf	68.0773	0.697303	3.63683	Inf	Inf	33.7965	Inf	21.3189	4.00775		A549	0.215158	85.2179	2.16342	121.877	2.82825	7.4582	46.6362	2.02837	92.5624	67.1551	94.5638	5.57224	13.9556
GM12878	Inf	Inf	Inf	Inf	97.9786	18.6452	Inf	Inf	Inf	165.9	Inf	7.12793	0.116171		GM12878	7.76749	Inf	Inf	Inf	229.279	3.45768	15.8149	Inf	Inf	Inf	Inf	61.8455	177.025
H1-hESC	Inf	Inf	89.0478	97.4482	8.38252	14.4786	54.9824	298.755	196.795	24.1055	131.406	23.7538	26.8626		H1-hESC	11.5102	204.579	71.482	Inf	6.47938	10.9304	3.04279	Inf	Inf	142.809	Inf	0.849898	0.080906
HepG-2	Inf	Inf	Inf	Inf	59.17	46.5151	91.1351	Inf	Inf	60.6278	Inf	180.138	99.9254		HepG-2	48.1545	252.973	22.1672	Inf	41.6816	19.293	31.0725	41.2991	213.456	160.568	Inf	26.5089	14.7861
K562	Inf	Inf	Inf	Inf	11.8045	1.6005	119.434	Inf	Inf	267.588	Inf	18.0105	1.12581		K562	93.106	Inf	0.0246085	105.109	0.460463	2.1772	19.0494	26.3075	19.7113	33.5175	35.6098	8.12253	39.947
CTCF-ZBTB33															ZBTB33-CTCF
GM12878	71.043	61.7286	85.613	92.0163	32.5408	9.41728	0.681625	87.12	101.301	43.2573	99.3122	0.336966	6.46313		GM12878	9.44043	11.5229	3.49693	0.405666	1.98528	0.392612	2.22971	0.0247828	0.0583314	0.255295	0.201643	3.25692	0.616365
HepG-2	67.9053	68.702	15.7383	52.8012	1.19373	0.876654	0.659639	46.8345	65.9215	6.70995	55.2025	4.79699	7.9509		HepG-2	35.816	12.4255	0.103841	7.19396	1.63691	2.9248	8.24264	2.1871	0.0160213	0.0369967	1.62542	1.18979	0.783706
K562	118.987	71.144	54.8866	70.6744	4.07589	1.93372	1.81826	80.4062	79.4701	38.7181	74.2324	0.0238179	0.399503		K562	45.8288	20.5036	5.49978	0.199686	1.92117	0.326128	6.6492	1.59256	3.04795	2.78105	2.73993	0.0394385	0.469957
CTCF-ZBTB7															ZBTB7-CTCF
HepG-2	Inf	Inf	106.899	263.162	42.0163	35.6922	43.3821	Inf	Inf	40.5056	Inf	175.561	38.4681		HepG-2	76.9554	163.589	0.578097	153.029	1.72952	0.252405	19.0736	10.9306	6.63224	29.7048	52.1483	0.0477026	0.504085
K562	Inf	Inf	Inf	Inf	22.5382	47.3429	144.682	Inf	Inf	241.917	Inf	124.169	4.90515		K562	13.6612	175.064	1.09071	198.36	4.97827	0.139549	24.1571	84.1018	76.6577	94.3367	115.714	1.09504	21.3777
CTCF-ZEB1															ZEB1-CTCF
GM12878	Inf	267.387	220.102	159.609	67.1289	22.9924	34.7357	294.199	236.731	82.705	196.64	5.84974	11.0489		GM12878	16.4312	81.7279	0.167519	34.0813	0.222218	1.06116	2.17494	7.60162	18.2801	17.6454	17.4191	2.95466	0.481991

## Sheet: Supp_Tab S3A A549
Table S3: Prediction accuracies of CTCF-TF co-occupancy in the (A) A549, (B) GM12878, (C) H1-hESC, (D) HepG-2, and (E) K562 cell lines.
	Prediction accuracies were evaluated with AUC and ACC values.
Supplemental Table S3: (A) A549
CTCF-TF																			TF-CTCF
AUC																			AUC
	All	DNaseI	DNaseI+GC	Histone	Histone+GC	GC	H2A.z	H3K27ac	H3K27me3	H3K36me3	H3K4me1	H3K4me2	H3K4me3	H3K79me2	H3K9ac	H3K9me3	H4K20me1			All	DNaseI	DNaseI+GC	Histone	Histone+GC	GC	H2A.z	H3K27ac	H3K27me3	H3K36me3	H3K4me1	H3K4me2	H3K4me3	H3K79me2	H3K9ac	H3K9me3	H4K20me1
ATF3	0.888883	0.806913	0.805037	0.870784	0.871591	0.603418	0.751995	0.855641	0.581163	0.506673	0.647796	0.81171	0.789779	0.620982	0.838068	0.585469	0.540573		ATF3	0.79952	0.614405	0.685004	0.784794	0.792548	0.66691	0.575131	0.673602	0.551434	0.536596	0.509141	0.598743	0.599823	0.515892	0.500527	0.532498	0.594636
BCL3	0.904338	0.773503	0.785619	0.905355	0.899606	0.650575	0.745982	0.872308	0.622102	0.576399	0.663597	0.81865	0.84193	0.675729	0.883504	0.574001	0.563663		BCL3	0.708466	0.582868	0.669356	0.68492	0.706663	0.660301	0.539868	0.602638	0.507539	0.485752	0.572326	0.549452	0.585887	0.506323	0.515378	0.514205	0.564758
ELF1	0.880921	0.782838	0.789543	0.872661	0.874464	0.698895	0.789888	0.836022	0.626799	0.494379	0.629414	0.794623	0.838775	0.609694	0.833995	0.53536	0.56899		ELF1	0.750814	0.564213	0.60305	0.709812	0.740213	0.537958	0.504796	0.701971	0.549707	0.56021	0.615482	0.584529	0.643185	0.644013	0.654098	0.510361	0.534424
ETS1	0.937931	0.841046	0.844739	0.927608	0.928721	0.710634	0.858843	0.924093	0.613237	0.539511	0.577597	0.865161	0.901491	0.673304	0.91871	0.60614	0.560311		ETS1	0.566266	0.558432	0.575695	0.53711	0.553586	0.569112	0.549406	0.481667	0.432462	0.500565	0.507491	0.549447	0.45974	0.419056	0.48726	0.523946	0.479789
FOSL	0.850959	0.715412	0.727625	0.84424	0.84276	0.552522	0.693124	0.822967	0.633883	0.507765	0.718447	0.78679	0.755015	0.650192	0.789075	0.542614	0.507745		FOSL	0.749568	0.680885	0.69033	0.712223	0.720683	0.657663	0.575967	0.500329	0.507188	0.541985	0.52062	0.516601	0.557355	0.5388	0.598259	0.605101	0.546714
GABP	0.920978	0.814647	0.808595	0.905464	0.906211	0.710026	0.800822	0.876753	0.671923	0.512066	0.644911	0.833019	0.876114	0.635324	0.864968	0.595976	0.597925		GABP	0.668233	0.545307	0.576712	0.653204	0.661648	0.58092	0.552648	0.574477	0.467579	0.532229	0.508009	0.531986	0.538837	0.548522	0.525406	0.54941	0.519645
NRSF	0.90597	0.843515	0.857456	0.876566	0.884846	0.723438	0.75414	0.851011	0.559658	0.528598	0.61502	0.813843	0.85439	0.674544	0.849512	0.515642	0.549051		NRSF	0.743997	0.697506	0.707754	0.700947	0.711961	0.641089	0.600947	0.560481	0.51003	0.540368	0.521931	0.583636	0.625244	0.551983	0.615312	0.537348	0.515477
p300	0.941203	0.782838	0.773943	0.93804	0.934693	0.633539	0.776789	0.945367	0.677248	0.532008	0.63151	0.872391	0.87558	0.618095	0.902725	0.573543	0.581686		p300	0.720292	0.687432	0.711153	0.6582	0.682806	0.67835	0.540162	0.524401	0.509082	0.536817	0.54963	0.494365	0.553191	0.546909	0.619977	0.617913	0.522315
POL2	0.97286	0.796967	0.904529	0.957386	0.977112	0.887517	0.774137	0.891541	0.669496	0.555213	0.661333	0.802775	0.903521	0.617361	0.920484	0.672127	0.633465		POL2	0.684974	0.639966	0.649467	0.63555	0.646471	0.5866	0.57362	0.540274	0.518741	0.598991	0.538924	0.561779	0.577187	0.588013	0.555047	0.563065	0.541118
SIN3	0.941808	0.81125	0.833492	0.922196	0.922672	0.69132	0.761151	0.898539	0.602925	0.598843	0.59093	0.861553	0.878451	0.719107	0.890054	0.518648	0.558859		SIN3	0.709141	0.559743	0.606824	0.66865	0.707025	0.614781	0.572671	0.62146	0.457548	0.513038	0.494258	0.561859	0.534319	0.55733	0.567105	0.531641	0.556294
SIX5	0.913609	0.807692	0.808284	0.898554	0.89908	0.703813	0.773011	0.85526	0.711177	0.542472	0.653945	0.727876	0.850427	0.626759	0.842406	0.607133	0.578435		SIX5	0.604229	0.541698	0.585945	0.57842	0.614241	0.596144	0.450435	0.568346	0.472886	0.562904	0.45709	0.47357	0.548632	0.500435	0.526368	0.553296	0.546766
TCF12	0.896658	0.774377	0.775911	0.881303	0.889718	0.663917	0.766004	0.858095	0.600319	0.52561	0.686416	0.82026	0.827701	0.67	0.852849	0.548256	0.522897		TCF12	0.783926	0.710582	0.757976	0.730024	0.767358	0.736025	0.594942	0.520805	0.491955	0.587804	0.59926	0.499405	0.590171	0.540422	0.616115	0.610091	0.52903
USF1	0.780623	0.735394	0.756779	0.747284	0.767315	0.699354	0.706314	0.709085	0.576555	0.524799	0.589801	0.70578	0.710595	0.528809	0.730588	0.584933	0.566653		USF1	0.770556	0.671489	0.663408	0.688622	0.724864	0.593396	0.565561	0.57696	0.481895	0.533977	0.613269	0.552186	0.518788	0.560427	0.553938	0.57451	0.55505
YY1	0.92	0.88	0.9	0.859231	0.89	0.84	0.774087	0.800138	0.609921	0.546336	0.625153	0.797133	0.84085	0.581441	0.832663	0.556829	0.56888		YY1	0.755582	0.641538	0.647929	0.719506	0.725698	0.468596	0.526515	0.677277	0.51987	0.560808	0.642325	0.532461	0.639108	0.637185	0.657004	0.541329	0.5238
ACC																			ACC
	All	DNaseI	DNaseI+GC	Histone	Histone+GC	GC	H2A.z	H3K27ac	H3K27me3	H3K36me3	H3K4me1	H3K4me2	H3K4me3	H3K79me2	H3K9ac	H3K9me3	H4K20me1			All	DNaseI	DNaseI+GC	Histone	Histone+GC	GC	H2A.z	H3K27ac	H3K27me3	H3K36me3	H3K4me1	H3K4me2	H3K4me3	H3K79me2	H3K9ac	H3K9me3	H4K20me1
ATF3	0.805439	0.732218	0.725941	0.778243	0.774059	0.569038	0.709205	0.792887	0.579498	0.533473	0.648536	0.757322	0.753138	0.583682	0.76569	0.57113	0.518828		ATF3	0.740206	0.589691	0.639175	0.721649	0.719588	0.612371	0.564948	0.641237	0.536082	0.48866	0.521649	0.571134	0.591753	0.54433	0.509278	0.538144	0.556701
BCL3	0.84507	0.709859	0.701408	0.833803	0.828169	0.594366	0.68169	0.822535	0.602817	0.512676	0.630986	0.757746	0.791549	0.630986	0.811268	0.560563	0.546479		BCL3	0.679144	0.550802	0.65508	0.631016	0.647059	0.636364	0.534759	0.542781	0.489305	0.505348	0.553476	0.548128	0.57754	0.497326	0.505348	0.508021	0.545455
ELF1	0.804843	0.712251	0.719373	0.786325	0.792023	0.636752	0.710826	0.777778	0.596866	0.51567	0.605413	0.749288	0.776353	0.591168	0.776353	0.534188	0.555556		ELF1	0.682073	0.546218	0.567227	0.655462	0.67507	0.512605	0.471989	0.668067	0.530812	0.528011	0.592437	0.526611	0.593838	0.582633	0.607843	0.469188	0.52381
ETS1	0.876667	0.743333	0.783333	0.86	0.876667	0.65	0.786667	0.853333	0.593333	0.553333	0.536667	0.826667	0.873333	0.643333	0.87	0.553333	0.533333		ETS1	0.555556	0.546032	0.593651	0.52381	0.530159	0.593651	0.520635	0.473016	0.457143	0.511111	0.479365	0.526984	0.495238	0.457143	0.460317	0.526984	0.479365
FOSL	0.780769	0.655128	0.680769	0.761538	0.761538	0.537179	0.65641	0.770513	0.60641	0.507692	0.679487	0.739744	0.710256	0.612821	0.734615	0.469231	0.50641		FOSL	0.695322	0.637168	0.635904	0.64981	0.670038	0.614412	0.553729	0.505689	0.513274	0.515803	0.522124	0.52086	0.548673	0.522124	0.561315	0.582807	0.528445
GABP	0.848684	0.736842	0.758224	0.847039	0.845395	0.661184	0.748355	0.815789	0.631579	0.506579	0.613487	0.769737	0.827303	0.59375	0.814145	0.569079	0.565789		GABP	0.608169	0.527988	0.549168	0.614221	0.618759	0.567322	0.534039	0.561271	0.517398	0.527988	0.531014	0.537065	0.550681	0.526475	0.529501	0.529501	0.518911
NRSF	0.816054	0.779264	0.772575	0.819398	0.816054	0.682274	0.705686	0.789298	0.571906	0.51505	0.591973	0.752508	0.799331	0.655518	0.795987	0.491639	0.548495		NRSF	0.696325	0.665377	0.653772	0.663443	0.682785	0.60735	0.582205	0.526112	0.470019	0.475822	0.477756	0.54352	0.599613	0.531915	0.595745	0.522244	0.518375
p300	0.861538	0.689744	0.7	0.851282	0.848718	0.610256	0.705128	0.869231	0.638462	0.515385	0.620513	0.817949	0.812821	0.592308	0.851282	0.574359	0.553846		p300	0.669048	0.616667	0.647619	0.621429	0.647619	0.628571	0.52381	0.509524	0.511905	0.521429	0.569048	0.483333	0.552381	0.514286	0.588095	0.592857	0.511905
POL2	0.925039	0.72643	0.838485	0.898764	0.921175	0.806801	0.724111	0.829212	0.630603	0.545595	0.629057	0.758887	0.846986	0.590417	0.868624	0.632921	0.591963		POL2	0.622865	0.596583	0.60184	0.601183	0.605125	0.562418	0.565046	0.53088	0.508541	0.570959	0.533509	0.533509	0.561761	0.570959	0.53548	0.541393	0.538765
SIN3	0.858537	0.739024	0.746341	0.858537	0.856098	0.646341	0.719512	0.829268	0.580488	0.578049	0.6	0.770732	0.804878	0.665854	0.817073	0.480488	0.543902		SIN3	0.65493	0.549296	0.584507	0.622066	0.650235	0.584507	0.58216	0.603286	0.530516	0.525822	0.5	0.549296	0.518779	0.546948	0.525822	0.523474	0.535211
SIX5	0.850202	0.744939	0.761134	0.842105	0.846154	0.639676	0.700405	0.821862	0.680162	0.51417	0.623482	0.688259	0.793522	0.607287	0.809717	0.558704	0.566802		SIX5	0.590551	0.515748	0.535433	0.57874	0.570866	0.543307	0.527559	0.507874	0.527559	0.519685	0.527559	0.527559	0.519685	0.476378	0.515748	0.535433	0.519685
TCF12	0.814858	0.689858	0.695755	0.804245	0.810142	0.629717	0.715802	0.799528	0.584906	0.529481	0.633255	0.75	0.787736	0.643868	0.78066	0.528302	0.524764		TCF12	0.726659	0.671541	0.688414	0.679415	0.708661	0.67604	0.569179	0.48369	0.466817	0.533183	0.587177	0.489314	0.579303	0.537683	0.596175	0.589426	0.502812
USF1	0.714497	0.656805	0.68787	0.686391	0.710059	0.630178	0.677515	0.668639	0.559172	0.467456	0.551775	0.656805	0.66568	0.526627	0.674556	0.560651	0.563609		USF1	0.694534	0.643087	0.631833	0.620579	0.665595	0.575563	0.546624	0.565916	0.516077	0.522508	0.594855	0.546624	0.496785	0.540193	0.524116	0.551447	0.541801
YY1	0.8187	0.711517	0.759407	0.798176	0.806157	0.671608	0.721779	0.750285	0.582668	0.550741	0.598632	0.753706	0.769669	0.561003	0.779932	0.538198	0.5439		YY1	0.674058	0.608647	0.607539	0.649667	0.665188	0.482262	0.543237	0.648559	0.491131	0.567627	0.620843	0.480044	0.601996	0.601996	0.624169	0.47561	0.51663

## Sheet: Supp_Tab S3B GM12878
Table S3: (B) GM12878
CTCF-TF																			TF-CTCF
AUC																			AUC
	All	DNaseI	DNaseI+GC	Histone	Histone+GC	GC	H2A.z	H3K27ac	H3K27me3	H3K36me3	H3K4me1	H3K4me2	H3K4me3	H3K79me2	H3K9ac	H3K9me3	H4K20me1			All	DNaseI	DNaseI+GC	Histone	Histone+GC	GC	H2A.z	H3K27ac	H3K27me3	H3K36me3	H3K4me1	H3K4me2	H3K4me3	H3K79me2	H3K9ac	H3K9me3	H4K20me1
ATF2	0.893612	0.666221	0.66645	0.88543	0.887845	0.586022	0.797854	0.858024	0.659583	0.48571	0.715862	0.831577	0.81847	0.743229	0.819072	0.48798	0.557423		ATF2	0.762379	0.688052	0.721306	0.71149	0.748577	0.704224	0.66048	0.540698	0.531524	0.548746	0.593218	0.532095	0.59498	0.569091	0.612994	0.572188	0.494161
ATF3	0.855797	0.83965	0.857367	0.800404	0.824736	0.783247	0.801413	0.672741	0.667695	0.620262	0.541321	0.662536	0.738002	0.647342	0.728527	0.522819	0.565037		ATF3	0.694139	0.601133	0.54533	0.622138	0.63576	0.499886	0.565362	0.666438	0.41266	0.482543	0.599187	0.432521	0.622138	0.591575	0.657109	0.432864	0.57492
BATF	0.827085	0.617299	0.664656	0.803886	0.818617	0.587794	0.688233	0.737986	0.592	0.514691	0.733352	0.750778	0.728304	0.607948	0.675337	0.577636	0.546056		BATF	0.764614	0.754356	0.755481	0.664682	0.702887	0.66621	0.642552	0.53146	0.505415	0.543214	0.521673	0.546144	0.561478	0.553953	0.582109	0.568418	0.494776
BCL11A	0.868266	0.669014	0.655112	0.855339	0.848458	0.537205	0.698737	0.830011	0.613512	0.496013	0.778657	0.819774	0.763093	0.638851	0.761024	0.53131	0.545426		BCL11A	0.737877	0.704856	0.74761	0.659862	0.728252	0.728898	0.633021	0.600463	0.465568	0.505685	0.534475	0.566699	0.607903	0.602078	0.652552	0.550915	0.495252
BCL3	0.914759	0.774918	0.791038	0.905884	0.912506	0.739929	0.80988	0.881553	0.716255	0.555187	0.629604	0.816779	0.856786	0.754721	0.86844	0.514737	0.612337		BCL3	0.789059	0.759246	0.782038	0.749516	0.775196	0.722772	0.731162	0.67739	0.635345	0.574006	0.513275	0.633777	0.683685	0.668102	0.710879	0.55239	0.542528
BCLAF	0.893314	0.821679	0.81774	0.861043	0.864665	0.731365	0.800377	0.817054	0.687316	0.553929	0.591838	0.798806	0.799667	0.747129	0.812465	0.51136	0.576951		BCLAF	0.767742	0.659207	0.661195	0.731332	0.757793	0.62654	0.538083	0.675769	0.458688	0.485731	0.565966	0.564012	0.613129	0.567883	0.609657	0.54234	0.509313
CEBPB	0.91989	0.719643	0.729583	0.928003	0.924457	0.653449	0.830217	0.906915	0.652563	0.486514	0.690415	0.850822	0.883382	0.777805	0.88768	0.528423	0.500779		CEBPB	0.703947	0.57472	0.63592	0.688587	0.706987	0.639333	0.66144	0.508933	0.533093	0.555253	0.605867	0.50688	0.543653	0.64232	0.594507	0.496587	0.53264
EBF1	0.826177	0.667692	0.723842	0.806356	0.826343	0.716999	0.728438	0.74273	0.590802	0.493912	0.695279	0.769422	0.735067	0.67959	0.731726	0.472087	0.504738		EBF1	0.787291	0.735303	0.755705	0.680699	0.727713	0.698007	0.59706	0.529377	0.536792	0.556249	0.592226	0.508363	0.561912	0.550144	0.545625	0.561296	0.497187
EGR1	0.903984	0.7907	0.852644	0.861374	0.897852	0.83111	0.800848	0.776466	0.651245	0.583938	0.556539	0.80955	0.834349	0.690118	0.831395	0.555875	0.610731		EGR1	0.66097	0.596095	0.60364	0.619434	0.622351	0.548996	0.517061	0.581271	0.527844	0.501862	0.564464	0.514923	0.554088	0.541321	0.544036	0.53343	0.489285
ELF1	0.932079	0.824849	0.868754	0.874385	0.918256	0.824947	0.830601	0.772223	0.649405	0.576996	0.597221	0.805629	0.797464	0.694451	0.809092	0.544192	0.56159		ELF1	0.722808	0.642322	0.646273	0.678395	0.683563	0.539765	0.541119	0.66267	0.532564	0.514563	0.572943	0.583117	0.622666	0.605797	0.633744	0.51369	0.531618
ETS1	0.946444	0.786952	0.847995	0.92356	0.935757	0.826787	0.864645	0.859045	0.738694	0.6178	0.60118	0.833353	0.87174	0.747509	0.901265	0.594418	0.623913		ETS1	0.59063	0.563158	0.567828	0.560907	0.571859	0.567432	0.526681	0.503909	0.500958	0.477061	0.448448	0.506298	0.537694	0.511804	0.544357	0.526498	0.523304
FOXM1	0.849389	0.784181	0.78504	0.798895	0.806581	0.6364	0.775489	0.714559	0.603024	0.528049	0.685942	0.733319	0.707794	0.658457	0.71692	0.500177	0.535343		FOXM1	0.862216	0.752153	0.768599	0.793089	0.840572	0.725993	0.578939	0.673224	0.502875	0.535133	0.635236	0.607065	0.633891	0.514542	0.556213	0.541476	0.534384
GABP	0.938413	0.849265	0.885213	0.920069	0.935867	0.844001	0.890934	0.869395	0.70506	0.626645	0.519951	0.830542	0.887013	0.759358	0.894379	0.546901	0.656121		GABP	0.558517	0.529827	0.521638	0.571232	0.564959	0.528223	0.511033	0.545633	0.507923	0.454354	0.48509	0.494928	0.513514	0.523469	0.527547	0.541938	0.54925
IRF4	0.868367	0.790201	0.798664	0.791734	0.811537	0.634328	0.723095	0.712592	0.57802	0.517395	0.685405	0.721354	0.694872	0.645594	0.681896	0.517985	0.529184		IRF4	0.845053	0.768322	0.796323	0.735574	0.816128	0.766599	0.59974	0.588434	0.505845	0.51692	0.604497	0.58633	0.595494	0.528107	0.510018	0.567789	0.509997
JUND	0.945233	0.691684	0.766734	0.88641	0.945233	0.748479	0.728195	0.801217	0.737323	0.410751	0.839757	0.775862	0.820487	0.450304	0.755578	0.570994	0.740365		JUND	0.58642	0.722222	0.623457	0.635802	0.582305	0.679012	0.660494	0.514403	0.57716	0.49177	0.562757	0.61214	0.546296	0.435185	0.5	0.384774	0.462963
MEF2A	0.881296	0.728637	0.735276	0.871088	0.873567	0.61381	0.794989	0.806398	0.687984	0.530775	0.673	0.782923	0.767807	0.722908	0.76931	0.496388	0.623408		MEF2A	0.841343	0.789769	0.808388	0.768754	0.823045	0.787902	0.663186	0.53495	0.546057	0.552995	0.640129	0.546656	0.600099	0.610501	0.598814	0.597414	0.507658
MEF2C	0.888137	0.754921	0.757587	0.87061	0.873753	0.665885	0.768441	0.561716	0.708634	0.591636	0.607444	0.803998	0.801471	0.685659	0.811609	0.5046	0.619878		MEF2C	0.888889	0.718254	0.793651	0.833333	0.878307	0.797619	0.661376	0.617725	0.563492	0.712963	0.664021	0.544974	0.448413	0.657407	0.478836	0.73545	0.585979
MTA3	0.913499	0.646135	0.663932	0.905114	0.911368	0.649905	0.80882	0.887955	0.646442	0.494113	0.71788	0.849255	0.827838	0.737547	0.849712	0.483666	0.596505		MTA3	0.692097	0.533779	0.687118	0.636251	0.695378	0.688159	0.630847	0.543697	0.492433	0.522591	0.535406	0.523981	0.578764	0.579161	0.610147	0.537967	0.494842
NFATC1	0.815211	0.630094	0.622707	0.799282	0.806021	0.5625	0.686633	0.815929	0.60636	0.495116	0.629137	0.745604	0.757626	0.713208	0.747917	0.481679	0.559171		NFATC1	0.726766	0.619277	0.674959	0.716251	0.719933	0.668987	0.676251	0.607086	0.58807	0.553566	0.57718	0.575476	0.63724	0.621531	0.67724	0.564713	0.514234
NFIC	0.905401	0.645965	0.652085	0.894301	0.900896	0.580947	0.790101	0.886832	0.626615	0.526949	0.685359	0.830713	0.816857	0.697867	0.842475	0.551871	0.603786		NFIC	0.758754	0.681171	0.726401	0.720681	0.755616	0.724636	0.709021	0.629056	0.530992	0.559852	0.571614	0.596418	0.666222	0.574098	0.678356	0.53162	0.490133
NRSF	0.825944	0.751716	0.803036	0.801035	0.828049	0.79222	0.748077	0.742073	0.57999	0.626514	0.54994	0.739313	0.787114	0.676264	0.760324	0.519234	0.595981		NRSF	0.815916	0.777108	0.783611	0.717897	0.742296	0.647187	0.727152	0.64291	0.651043	0.561455	0.509308	0.645539	0.646889	0.64475	0.652603	0.509027	0.549132
p300	0.942416	0.666182	0.661332	0.945062	0.932011	0.578439	0.806966	0.92403	0.68836	0.563404	0.699118	0.860362	0.858201	0.680908	0.891887	0.487787	0.642593		p300	0.639619	0.598067	0.603011	0.634987	0.633295	0.59152	0.617885	0.381803	0.579006	0.556248	0.53024	0.504943	0.577492	0.614768	0.707268	0.564666	0.553665
PAX5C20	0.857831	0.791134	0.814153	0.796793	0.830213	0.773697	0.752434	0.720023	0.63438	0.540607	0.622914	0.760497	0.729808	0.657019	0.735353	0.533937	0.545324		PAX5C20	0.830462	0.764512	0.776781	0.724851	0.76893	0.695889	0.587928	0.612648	0.506896	0.543915	0.59213	0.543928	0.54309	0.531049	0.523792	0.549778	0.514106
PAX5N19	0.85403	0.718491	0.73747	0.84212	0.84429	0.712597	0.763622	0.800369	0.611681	0.543622	0.635816	0.780746	0.790755	0.699602	0.790777	0.519012	0.567027		PAX5N19	0.776105	0.724389	0.755272	0.729356	0.752526	0.71724	0.626618	0.45061	0.570221	0.562632	0.614776	0.49499	0.564096	0.582714	0.574716	0.57951	0.519021
PBX3	0.792602	0.711557	0.721194	0.76231	0.76991	0.654787	0.717612	0.72128	0.585681	0.516192	0.625314	0.743121	0.746883	0.682013	0.720538	0.453016	0.537667		PBX3	0.712325	0.679271	0.697875	0.603765	0.619913	0.603327	0.553944	0.464262	0.539056	0.544751	0.550634	0.519144	0.493874	0.511923	0.505938	0.570796	0.517455
PML	0.943506	0.753575	0.781257	0.935086	0.931491	0.756896	0.853215	0.897723	0.738198	0.589469	0.50656	0.83615	0.88612	0.785203	0.899262	0.552421	0.627442		PML	0.629659	0.576338	0.613176	0.60217	0.622176	0.611183	0.579466	0.515467	0.526674	0.534693	0.562792	0.483725	0.559438	0.536438	0.565648	0.529329	0.499592
POL2	0.963333	0.759544	0.80655	0.953844	0.955984	0.793511	0.86088	0.934219	0.730395	0.557504	0.534323	0.842146	0.91681	0.850193	0.935061	0.514354	0.626197		POL2	0.637727	0.582661	0.609767	0.625015	0.629991	0.605768	0.551481	0.570424	0.551383	0.538425	0.544662	0.504995	0.558023	0.516267	0.605437	0.540881	0.52782
POU2F2	0.867991	0.781366	0.783092	0.833054	0.838529	0.675619	0.775818	0.774207	0.64633	0.536278	0.657977	0.765233	0.760898	0.708249	0.768126	0.509332	0.552798		POU2F2	0.77948	0.707072	0.713636	0.674538	0.741337	0.660793	0.544076	0.59423	0.501118	0.52858	0.575831	0.588364	0.569092	0.534368	0.506738	0.567329	0.506758
PU1	0.799371	0.671745	0.672171	0.788079	0.792415	0.603727	0.732185	0.747035	0.579543	0.509751	0.689598	0.735693	0.715741	0.657977	0.710253	0.498728	0.531196		PU1	0.798065	0.762072	0.76503	0.691027	0.73309	0.707338	0.668745	0.538249	0.546236	0.542754	0.557915	0.553859	0.566238	0.535238	0.597227	0.54503	0.491148
RUNX3	0.838864	0.763763	0.767096	0.799089	0.806567	0.651295	0.754259	0.717246	0.61338	0.516963	0.672263	0.738982	0.71739	0.67507	0.699602	0.520655	0.534068		RUNX3	0.859376	0.789222	0.800524	0.743738	0.797162	0.726082	0.603439	0.57919	0.517181	0.568351	0.627726	0.549948	0.574192	0.548817	0.520454	0.563872	0.513604
RXRA	0.870937	0.808949	0.802137	0.848154	0.8598	0.737068	0.809147	0.847815	0.702244	0.596557	0.536831	0.799452	0.814885	0.719458	0.837554	0.522104	0.602804		RXRA	0.808127	0.591976	0.652787	0.796246	0.812489	0.669259	0.609683	0.721546	0.500086	0.512024	0.583912	0.543247	0.604316	0.534093	0.596195	0.428858	0.537651
SIX5	0.925447	0.843926	0.845695	0.911475	0.912351	0.777813	0.851017	0.866373	0.704363	0.640911	0.580243	0.795059	0.849669	0.727632	0.863063	0.515198	0.689131		SIX5	0.575379	0.60472	0.607238	0.572173	0.589116	0.579288	0.59484	0.579341	0.533057	0.519954	0.50236	0.525713	0.584519	0.543079	0.553153	0.541863	0.567735
SP1	0.926486	0.795133	0.818234	0.879733	0.906879	0.76401	0.826802	0.819937	0.677043	0.610955	0.591287	0.813809	0.840373	0.705871	0.831545	0.508326	0.624736		SP1	0.659289	0.619465	0.630517	0.627328	0.659793	0.616259	0.56972	0.548679	0.539009	0.509156	0.564075	0.540685	0.498136	0.505205	0.511082	0.533452	0.517659
SRF	0.890386	0.805085	0.81997	0.859401	0.875202	0.791291	0.804861	0.798803	0.69382	0.560397	0.537874	0.798345	0.808832	0.73944	0.820638	0.565219	0.601676		SRF	0.753116	0.718365	0.730317	0.667904	0.721953	0.689499	0.566543	0.541993	0.553673	0.603706	0.576325	0.522543	0.569621	0.533338	0.557589	0.564283	0.539285
STAT5A	0.895857	0.689079	0.711533	0.883101	0.88861	0.658215	0.797652	0.868617	0.645134	0.49977	0.649439	0.823269	0.838287	0.7438	0.840371	0.429475	0.595388		STAT5A	0.719132	0.632588	0.718517	0.663654	0.71369	0.714673	0.650018	0.55671	0.554614	0.558498	0.589147	0.516785	0.576365	0.535287	0.608265	0.532089	0.46219
TAF1	0.971829	0.78387	0.842287	0.962971	0.970225	0.814146	0.885266	0.937413	0.761884	0.604531	0.559087	0.843925	0.918182	0.852401	0.941177	0.539492	0.648797		TAF1	0.629462	0.599285	0.60813	0.606294	0.62314	0.600502	0.568793	0.558737	0.522917	0.528592	0.539156	0.487195	0.565429	0.511835	0.561948	0.527683	0.534854
TCF12	0.891583	0.760669	0.800646	0.854282	0.879696	0.764254	0.74708	0.622548	0.665245	0.531584	0.616024	0.791536	0.768882	0.661031	0.776116	0.551801	0.531059		TCF12	0.782044	0.713232	0.735915	0.691885	0.728813	0.684403	0.569194	0.599015	0.524389	0.540231	0.596419	0.524664	0.559707	0.499669	0.532055	0.528989	0.521027
TCF3	0.907714	0.793568	0.839896	0.866071	0.897721	0.815411	0.7987	0.792307	0.695112	0.565117	0.618969	0.824226	0.815709	0.718557	0.814072	0.519091	0.569711		TCF3	0.7579	0.68858	0.731504	0.67412	0.731607	0.688675	0.58243	0.553805	0.557484	0.562385	0.596224	0.510178	0.519261	0.552631	0.537585	0.56247	0.524806
USF1	0.847487	0.72824	0.797682	0.793342	0.83886	0.789783	0.773195	0.759161	0.644063	0.559175	0.609242	0.770662	0.776717	0.700283	0.77961	0.531635	0.558184		USF1	0.715642	0.674244	0.676013	0.613163	0.629216	0.593622	0.554202	0.54795	0.530908	0.519365	0.498448	0.51373	0.464809	0.569955	0.495885	0.552945	0.50137
USF2	0.837107	0.722674	0.748751	0.825018	0.833842	0.70924	0.804928	0.780456	0.626799	0.570504	0.590858	0.756683	0.786562	0.694348	0.796906	0.52162	0.558086		USF2	0.6299	0.687043	0.688372	0.634551	0.624585	0.649834	0.605316	0.535216	0.407641	0.43887	0.590698	0.577741	0.504319	0.556478	0.472093	0.499668	0.492359
YY1	0.888827	0.868531	0.867568	0.768095	0.778239	0.693412	0.735911	0.626568	0.554626	0.528911	0.656051	0.696394	0.645194	0.613427	0.656593	0.504758	0.506588		YY1	0.882325	0.70845	0.726706	0.817365	0.666289	0.538522	0.648271	0.791617	0.603086	0.512958	0.626391	0.670403	0.743062	0.678769	0.73687	0.539111	0.586742
ZBTB33	0.883725	0.767699	0.80643	0.833916	0.868899	0.771531	0.798851	0.763535	0.687906	0.611528	0.56047	0.765784	0.82084	0.682992	0.850491	0.510828	0.581043		ZBTB33	0.588922	0.531532	0.527861	0.574575	0.582416	0.530364	0.552302	0.567901	0.54955	0.549716	0.488488	0.464882	0.490073	0.484151	0.505172	0.56957	0.54371
ZEB1	0.870278	0.796324	0.828578	0.806593	0.860407	0.801825	0.743609	0.724908	0.63039	0.579931	0.590862	0.776782	0.762188	0.697732	0.754412	0.541225	0.547876		ZEB1	0.680316	0.64027	0.618921	0.649475	0.640772	0.555373	0.536062	0.629462	0.505702	0.517513	0.457194	0.570907	0.612022	0.596221	0.598233	0.514391	0.521323
ACC																			ACC
	All	DNaseI	DNaseI+GC	Histone	Histone+GC	GC	H2A.z	H3K27ac	H3K27me3	H3K36me3	H3K4me1	H3K4me2	H3K4me3	H3K79me2	H3K9ac	H3K9me3	H4K20me1			All	DNaseI	DNaseI+GC	Histone	Histone+GC	GC	H2A.z	H3K27ac	H3K27me3	H3K36me3	H3K4me1	H3K4me2	H3K4me3	H3K79me2	H3K9ac	H3K9me3	H4K20me1
ATF2	0.833484	0.617195	0.61991	0.824434	0.828054	0.552036	0.722172	0.80362	0.60543	0.485973	0.671493	0.78733	0.777376	0.694118	0.773756	0.481448	0.536652		ATF2	0.711806	0.65191	0.663194	0.669271	0.700521	0.648438	0.603299	0.533854	0.520833	0.53559	0.577257	0.496528	0.576389	0.537326	0.58941	0.560764	0.511285
ATF3	0.78836	0.740741	0.777778	0.740741	0.767196	0.703704	0.761905	0.68254	0.62963	0.587302	0.52381	0.666667	0.693122	0.624339	0.698413	0.460317	0.513228		ATF3	0.620321	0.57754	0.497326	0.566845	0.59893	0.497326	0.57754	0.652406	0.513369	0.513369	0.604278	0.433155	0.625668	0.566845	0.647059	0.513369	0.55615
BATF	0.75302	0.589262	0.616107	0.743624	0.743624	0.554362	0.64698	0.702013	0.563758	0.500671	0.689933	0.704698	0.680537	0.589262	0.636242	0.557047	0.530201		BATF	0.703753	0.697051	0.689008	0.607239	0.63807	0.616622	0.596515	0.521448	0.509383	0.521448	0.510724	0.541555	0.525469	0.553619	0.580429	0.552279	0.485255
BCL11A	0.810185	0.636574	0.601852	0.793981	0.796296	0.543981	0.645833	0.747685	0.5625	0.506944	0.740741	0.775463	0.6875	0.622685	0.715278	0.518519	0.543981		BCL11A	0.698376	0.645012	0.691415	0.610209	0.672854	0.665893	0.584687	0.524362	0.50116	0.49884	0.519722	0.529002	0.561485	0.587007	0.614849	0.566125	0.50116
BCL3	0.847584	0.700743	0.723048	0.83829	0.843866	0.663569	0.750929	0.828996	0.650558	0.539033	0.607807	0.79368	0.79368	0.713755	0.802974	0.527881	0.587361		BCL3	0.710037	0.695167	0.72119	0.69145	0.711896	0.665428	0.669145	0.650558	0.615242	0.557621	0.5	0.611524	0.635688	0.6171	0.680297	0.520446	0.527881
BCLAF	0.817253	0.754824	0.749149	0.792281	0.799092	0.671964	0.742338	0.77412	0.649262	0.528944	0.587968	0.742338	0.740068	0.709421	0.763905	0.505108	0.559591		BCLAF	0.695205	0.624429	0.621005	0.676941	0.681507	0.586758	0.527397	0.636986	0.51484	0.48516	0.549087	0.550228	0.559361	0.574201	0.567352	0.542237	0.48516
CEBPB	0.864469	0.67033	0.673993	0.868132	0.868132	0.626374	0.776557	0.85348	0.630037	0.516484	0.644689	0.794872	0.805861	0.728938	0.824176	0.509158	0.487179		CEBPB	0.665455	0.556364	0.603636	0.636364	0.669091	0.629091	0.596364	0.509091	0.545455	0.552727	0.56	0.505455	0.545455	0.625455	0.567273	0.509091	0.527273
EBF1	0.770769	0.622564	0.671795	0.742564	0.761026	0.670256	0.685641	0.69641	0.574359	0.485641	0.646154	0.711795	0.695385	0.631795	0.692308	0.517436	0.501538		EBF1	0.713402	0.677835	0.698969	0.63299	0.666495	0.639691	0.57268	0.513918	0.516495	0.540206	0.577835	0.506701	0.546907	0.537629	0.53866	0.549485	0.498969
EGR1	0.83307	0.718354	0.771361	0.810918	0.824367	0.759494	0.748418	0.731013	0.605222	0.568038	0.553797	0.759494	0.79193	0.65981	0.780854	0.540348	0.579905		EGR1	0.609833	0.570975	0.590801	0.578113	0.578906	0.540048	0.518636	0.549564	0.516257	0.495638	0.546392	0.495638	0.534496	0.542427	0.516257	0.540048	0.495638
ELF1	0.856754	0.746205	0.80654	0.799533	0.847801	0.766446	0.763332	0.732192	0.627482	0.563643	0.587388	0.74893	0.745815	0.664072	0.760996	0.537174	0.54963		ELF1	0.664496	0.610111	0.604366	0.630793	0.63807	0.513596	0.530831	0.628112	0.525852	0.494447	0.557641	0.564152	0.59211	0.586365	0.601685	0.510915	0.515128
ETS1	0.879452	0.70137	0.756164	0.863014	0.879452	0.756164	0.783562	0.791781	0.676712	0.60274	0.567123	0.805479	0.819178	0.70137	0.808219	0.567123	0.589041		ETS1	0.553719	0.534435	0.545455	0.53719	0.559229	0.564738	0.539945	0.517906	0.504132	0.490358	0.46832	0.509642	0.515152	0.523416	0.528926	0.487603	0.528926
FOXM1	0.775386	0.718115	0.720146	0.733956	0.740861	0.601137	0.718522	0.678716	0.580829	0.515028	0.649878	0.69537	0.657595	0.632819	0.670593	0.504874	0.528026		FOXM1	0.7858	0.687276	0.710012	0.722377	0.774631	0.673714	0.552852	0.640207	0.496609	0.531312	0.615078	0.583965	0.60351	0.526127	0.536099	0.529717	0.536498
GABP	0.887097	0.775986	0.822581	0.879928	0.876344	0.777778	0.810036	0.795699	0.664875	0.600358	0.498208	0.78853	0.810036	0.715054	0.831541	0.541219	0.589606		GABP	0.541367	0.539568	0.519784	0.571942	0.541367	0.510791	0.530576	0.530576	0.530576	0.530576	0.530576	0.530576	0.541367	0.505396	0.516187	0.528777	0.530576
IRF4	0.786005	0.71847	0.728234	0.721725	0.746949	0.594793	0.681855	0.681041	0.55655	0.497966	0.643613	0.684296	0.656631	0.613507	0.64524	0.510171	0.512612		IRF4	0.768852	0.713934	0.727049	0.697541	0.747541	0.708197	0.555738	0.561475	0.507377	0.509836	0.571311	0.561475	0.57459	0.518852	0.502459	0.557377	0.491803
JUND	0.869565	0.391304	0.717391	0.804348	0.847826	0.652174	0.695652	0.826087	0.565217	0.369565	0.826087	0.73913	0.782609	0.630435	0.695652	0.369565	0.673913		JUND	0.555556	0.622222	0.6	0.622222	0.555556	0.4	0.4	0.4	0.511111	0.4	0.511111	0.4	0.466667	0.4	0.4	0.4	0.444444
MEF2A	0.811111	0.670707	0.679798	0.79697	0.79798	0.573737	0.739394	0.755556	0.648485	0.527273	0.646465	0.725253	0.724242	0.664646	0.721212	0.49798	0.584848		MEF2A	0.774161	0.722279	0.742625	0.716175	0.753815	0.730417	0.613428	0.473042	0.539166	0.536114	0.593082	0.535097	0.585961	0.591048	0.591048	0.572737	0.515768
MEF2C	0.805274	0.689655	0.68357	0.799189	0.803245	0.616633	0.709939	0.596349	0.628803	0.572008	0.586207	0.750507	0.752535	0.657201	0.762677	0.494929	0.590264		MEF2C	0.804878	0.609756	0.634146	0.634146	0.756098	0.634146	0.341463	0.365854	0.341463	0.341463	0.609756	0.390244	0.439024	0.609756	0.634146	0.487805	0.341463
MTA3	0.846519	0.593354	0.609177	0.859177	0.844937	0.612342	0.751582	0.824367	0.615506	0.531646	0.642405	0.803797	0.800633	0.683544	0.787975	0.530063	0.563291		MTA3	0.653214	0.523169	0.636771	0.587444	0.654709	0.639761	0.593423	0.518685	0.508221	0.524664	0.515695	0.535127	0.563528	0.54559	0.578475	0.509716	0.509716
NFATC1	0.747768	0.600446	0.602679	0.75	0.738839	0.551339	0.651786	0.772321	0.566964	0.497768	0.578125	0.741071	0.720982	0.669643	0.712054	0.515625	0.540179		NFATC1	0.685897	0.59188	0.623932	0.679487	0.666667	0.602564	0.655983	0.570513	0.561966	0.536325	0.561966	0.538462	0.596154	0.600427	0.632479	0.529915	0.487179
NFIC	0.820339	0.616949	0.622599	0.822599	0.831638	0.563842	0.731073	0.832768	0.586441	0.482486	0.665537	0.776271	0.770621	0.654237	0.79435	0.527684	0.564972		NFIC	0.693814	0.639175	0.662887	0.659794	0.689691	0.663918	0.665979	0.597938	0.517526	0.540206	0.559794	0.563918	0.638144	0.55567	0.625773	0.525773	0.514433
NRSF	0.774854	0.681287	0.722222	0.745614	0.774854	0.736842	0.690058	0.666667	0.461988	0.596491	0.453216	0.692982	0.695906	0.625731	0.707602	0.453216	0.570175		NRSF	0.739645	0.715976	0.730769	0.66568	0.686391	0.612426	0.671598	0.58284	0.517751	0.556213	0.523669	0.606509	0.60355	0.621302	0.647929	0.52071	0.517751
p300	0.868545	0.647887	0.619718	0.86385	0.859155	0.577465	0.755869	0.86385	0.629108	0.549296	0.647887	0.816901	0.821596	0.633803	0.816901	0.511737	0.615023		p300	0.632075	0.570755	0.580189	0.632075	0.584906	0.54717	0.580189	0.551887	0.509434	0.556604	0.518868	0.533019	0.570755	0.429245	0.641509	0.462264	0.429245
PAX5C20	0.792033	0.741084	0.754516	0.737378	0.769338	0.714683	0.706809	0.667439	0.601204	0.530338	0.602594	0.713293	0.678092	0.638258	0.698008	0.519685	0.536359		PAX5C20	0.750351	0.719438	0.720375	0.668852	0.704918	0.648712	0.564871	0.566745	0.503513	0.538173	0.576112	0.530679	0.467447	0.541452	0.484778	0.542857	0.496487
PAX5N19	0.780075	0.660714	0.672932	0.781015	0.779135	0.667293	0.707707	0.723684	0.579887	0.533835	0.593045	0.744361	0.734023	0.666353	0.734962	0.475564	0.554511		PAX5N19	0.712937	0.683664	0.694995	0.681775	0.69594	0.664778	0.588291	0.513692	0.549575	0.553352	0.592068	0.495751	0.551464	0.565628	0.559962	0.547686	0.502361
PBX3	0.726378	0.635827	0.651575	0.708661	0.712598	0.620079	0.659449	0.641732	0.561024	0.470472	0.59252	0.698819	0.677165	0.649606	0.694882	0.462598	0.505906		PBX3	0.66996	0.634387	0.652174	0.581028	0.598814	0.581028	0.547431	0.519763	0.519763	0.519763	0.539526	0.496047	0.519763	0.480237	0.48419	0.541502	0.519763
PML	0.884683	0.672535	0.724472	0.871479	0.866197	0.694542	0.794014	0.837148	0.658451	0.570423	0.507042	0.788732	0.819542	0.742958	0.858275	0.517606	0.602113		PML	0.601246	0.567757	0.598131	0.570872	0.591121	0.594237	0.569315	0.518692	0.523364	0.525701	0.553738	0.478972	0.536604	0.531931	0.538162	0.524143	0.506231
POL2	0.909455	0.666667	0.746795	0.90625	0.908654	0.717949	0.798077	0.889423	0.663462	0.552885	0.512019	0.789263	0.86859	0.786859	0.888622	0.519231	0.602564		POL2	0.596698	0.567217	0.584906	0.596108	0.59434	0.576061	0.532429	0.547759	0.541863	0.524764	0.535967	0.521226	0.548349	0.514151	0.575472	0.535967	0.523585
POU2F2	0.788665	0.714513	0.710805	0.76589	0.778072	0.619703	0.717691	0.68803	0.610699	0.532309	0.62447	0.715572	0.691208	0.667373	0.716102	0.519597	0.537606		POU2F2	0.709235	0.655409	0.672296	0.61847	0.673351	0.626913	0.525066	0.545646	0.490765	0.51715	0.550923	0.565699	0.515567	0.540369	0.510818	0.550923	0.490765
PU1	0.728741	0.633503	0.638605	0.719388	0.718537	0.570578	0.683673	0.673469	0.561224	0.513605	0.642857	0.680272	0.639456	0.614796	0.667517	0.513605	0.517007		PU1	0.731064	0.700426	0.708936	0.650213	0.654468	0.657872	0.634043	0.533617	0.514043	0.521702	0.534468	0.538723	0.548936	0.525106	0.573617	0.537872	0.514043
RUNX3	0.769951	0.701381	0.706763	0.732038	0.739059	0.601685	0.695062	0.677276	0.584133	0.507138	0.634917	0.69787	0.674234	0.637023	0.658788	0.508776	0.533583		RUNX3	0.783641	0.734332	0.740092	0.693779	0.727189	0.675115	0.581567	0.564516	0.513825	0.557143	0.596774	0.528341	0.563364	0.53871	0.512442	0.543779	0.506452
RXRA	0.804511	0.736842	0.718045	0.815789	0.789474	0.710526	0.763158	0.800752	0.665414	0.578947	0.552632	0.759398	0.763158	0.642857	0.774436	0.522556	0.590226		RXRA	0.719697	0.602273	0.617424	0.742424	0.727273	0.602273	0.568182	0.659091	0.496212	0.488636	0.541667	0.55303	0.579545	0.526515	0.549242	0.5	0.488636
SIX5	0.866864	0.754438	0.792899	0.852071	0.872781	0.715976	0.781065	0.825444	0.64497	0.618343	0.559172	0.760355	0.810651	0.689349	0.828402	0.523669	0.636095		SIX5	0.563798	0.593472	0.608309	0.578635	0.58457	0.578635	0.566766	0.554896	0.507418	0.522255	0.498516	0.540059	0.569733	0.522255	0.557864	0.519288	0.554896
SP1	0.861135	0.702794	0.749365	0.816257	0.837426	0.697714	0.762913	0.728196	0.640135	0.585944	0.564776	0.786622	0.755292	0.667231	0.773074	0.505504	0.591871		SP1	0.604237	0.591525	0.594915	0.581356	0.610169	0.579661	0.541525	0.527119	0.473729	0.505085	0.555932	0.524576	0.473729	0.501695	0.473729	0.515254	0.49322
SRF	0.828746	0.753823	0.770642	0.781346	0.80581	0.720183	0.74159	0.724771	0.637615	0.551988	0.518349	0.744648	0.740061	0.703364	0.759939	0.556575	0.568807		SRF	0.691834	0.670262	0.66718	0.637904	0.665639	0.647149	0.539291	0.525424	0.543914	0.585516	0.548536	0.476117	0.53775	0.533128	0.533128	0.53775	0.51926
STAT5A	0.83524	0.649886	0.656751	0.819222	0.832952	0.590389	0.76659	0.810069	0.601831	0.496568	0.629291	0.76659	0.778032	0.693364	0.791762	0.427918	0.560641		STAT5A	0.663697	0.594655	0.670379	0.625835	0.663697	0.659243	0.619154	0.530067	0.532294	0.530067	0.554566	0.505568	0.554566	0.541203	0.585746	0.534521	0.483296
TAF1	0.91947	0.702345	0.762487	0.932722	0.929664	0.756371	0.825688	0.892966	0.69419	0.592253	0.546381	0.801223	0.87054	0.79001	0.891947	0.525994	0.602446		TAF1	0.589178	0.579158	0.573146	0.587174	0.602204	0.577154	0.556112	0.552104	0.521042	0.524048	0.54008	0.482966	0.568136	0.496994	0.528056	0.53006	0.506012
TCF12	0.803552	0.689234	0.732519	0.773585	0.788013	0.699223	0.694784	0.621532	0.620422	0.537181	0.592675	0.748058	0.716981	0.628191	0.741398	0.54495	0.513873		TCF12	0.710262	0.651911	0.674715	0.644534	0.672032	0.646546	0.547954	0.580818	0.519785	0.531858	0.580818	0.519785	0.537894	0.496982	0.522468	0.530516	0.496982
TCF3	0.834171	0.726968	0.765494	0.801508	0.829983	0.752094	0.736181	0.696817	0.648241	0.561977	0.589615	0.773032	0.724456	0.674204	0.747069	0.521776	0.548576		TCF3	0.697046	0.643038	0.678481	0.637975	0.674262	0.64557	0.559494	0.529958	0.506329	0.557806	0.577215	0.495359	0.495359	0.536709	0.533333	0.54346	0.500422
USF1	0.792846	0.66468	0.719821	0.743666	0.769001	0.71237	0.733234	0.675112	0.588674	0.557377	0.596125	0.728763	0.727273	0.643815	0.748137	0.52161	0.542474		USF1	0.661145	0.656627	0.652108	0.591867	0.60241	0.578313	0.537651	0.50753	0.50753	0.509036	0.503012	0.512048	0.509036	0.512048	0.495482	0.548193	0.496988
USF2	0.786555	0.678992	0.67395	0.769748	0.771429	0.668908	0.741176	0.741176	0.586555	0.563025	0.563025	0.715966	0.715966	0.655462	0.752941	0.477311	0.537815		USF2	0.564103	0.628205	0.653846	0.615385	0.538462	0.589744	0.461538	0.589744	0.551282	0.448718	0.551282	0.538462	0.487179	0.435897	0.551282	0.487179	0.551282
YY1	0.807822	0.793531	0.799925	0.705152	0.716435	0.633885	0.685784	0.606431	0.543437	0.519368	0.626175	0.658142	0.619218	0.586687	0.623731	0.49906	0.51147		YY1	0.818199	0.665919	0.673954	0.766442	0.621076	0.525411	0.613416	0.745516	0.563714	0.504484	0.594918	0.633782	0.706091	0.649851	0.700673	0.539798	0.559791
ZBTB33	0.794872	0.698718	0.717949	0.775641	0.788462	0.705128	0.74359	0.737179	0.634615	0.583333	0.442308	0.730769	0.807692	0.679487	0.794872	0.442308	0.551282		ZBTB33	0.567742	0.541935	0.535484	0.554839	0.548387	0.522581	0.477419	0.477419	0.503226	0.445161	0.490323	0.503226	0.490323	0.470968	0.477419	0.554839	0.483871
ZEB1	0.808244	0.734767	0.765233	0.758065	0.799283	0.731183	0.709677	0.68638	0.582437	0.564516	0.577061	0.741935	0.725806	0.663082	0.724014	0.52509	0.544803		ZEB1	0.636197	0.585009	0.585009	0.621572	0.616088	0.542962	0.531993	0.599634	0.506399	0.500914	0.50457	0.555759	0.577697	0.563071	0.572212	0.515539	0.502742

## Sheet: Supp_Tab S3C H1-hESC
Supplemental Table S3: (C) H1-hESC
CTCF-TF																			TF-CTCF
AUC																			AUC
	All	DNaseI	DNaseI+GC	Histone	Histone+GC	GC	H2A.z	H3K27ac	H3K27me3	H3K36me3	H3K4me1	H3K4me2	H3K4me3	H3K79me2	H3K9ac	H3K9me3	H4K20me1			All	DNaseI	DNaseI+GC	Histone	Histone+GC	GC	H2A.z	H3K27ac	H3K27me3	H3K36me3	H3K4me1	H3K4me2	H3K4me3	H3K79me2	H3K9ac	H3K9me3	H4K20me1
ATF2	0.800153	0.738218	0.738606	0.76357	0.772314	0.651984	0.596589	0.67747	0.492604	0.529942	0.579985	0.752674	0.68891	0.493654	0.669678	0.556538	0.522098		ATF2	0.746721	0.628562	0.619872	0.687328	0.726581	0.600075	0.502137	0.685547	0.54292	0.555026	0.534813	0.644327	0.633071	0.573495	0.632524	0.478289	0.520015
ATF3	0.767666	0.760566	0.7558	0.69237	0.728907	0.710369	0.552704	0.589371	0.533835	0.573641	0.516957	0.682643	0.632515	0.566388	0.58799	0.602236	0.580718		ATF3	0.786746	0.523065	0.532462	0.758985	0.784937	0.524464	0.590617	0.712001	0.547355	0.567321	0.546277	0.66865	0.689765	0.605209	0.706924	0.461632	0.513706
EGR1	0.861292	0.827912	0.846785	0.813629	0.846576	0.832307	0.52168	0.645637	0.510695	0.598666	0.490739	0.785012	0.760229	0.596925	0.690409	0.626942	0.58039		EGR1	0.675555	0.59102	0.603425	0.625372	0.661017	0.531009	0.521195	0.565841	0.519815	0.538495	0.530859	0.587978	0.593703	0.544119	0.573085	0.492342	0.547251
GABP	0.901971	0.892385	0.901126	0.765909	0.855608	0.843257	0.486523	0.568449	0.583826	0.54123	0.605443	0.74463	0.664572	0.567417	0.611394	0.586243	0.503469		GABP	0.847969	0.601886	0.60064	0.842394	0.839608	0.498042	0.670029	0.730026	0.558244	0.562105	0.671826	0.746874	0.835532	0.540287	0.774237	0.51661	0.533962
HDAC2	0.821093	0.7579	0.765147	0.801061	0.819832	0.758311	0.538688	0.592364	0.583143	0.576455	0.558364	0.80633	0.778804	0.592107	0.651962	0.586603	0.543699		HDAC2	0.779834	0.720486	0.705381	0.679647	0.747605	0.676319	0.555513	0.599012	0.498725	0.52197	0.569338	0.547997	0.530397	0.584437	0.510458	0.521738	0.579051
JUND	0.814927	0.782617	0.778178	0.782036	0.808401	0.763013	0.523774	0.673123	0.503615	0.552252	0.535329	0.766194	0.748264	0.54964	0.683004	0.616927	0.539117		JUND	0.71437	0.637732	0.63705	0.61906	0.688512	0.611944	0.548566	0.577245	0.517695	0.535078	0.543866	0.559057	0.567493	0.570926	0.558745	0.473825	0.532583
NANOG	0.833969	0.750589	0.756191	0.82512	0.828286	0.741374	0.525534	0.594666	0.496103	0.609848	0.515507	0.8183	0.752212	0.519445	0.698019	0.620565	0.529877		NANOG	0.812838	0.814478	0.808247	0.719708	0.803	0.800869	0.504427	0.569602	0.524102	0.495245	0.645065	0.551033	0.609813	0.539392	0.518938	0.569602	0.599156
NRSF	0.68259	0.676312	0.674409	0.635127	0.664582	0.633297	0.541878	0.539654	0.550678	0.537533	0.513532	0.604797	0.57691	0.56122	0.561301	0.56569	0.513692		NRSF	0.832178	0.835929	0.847072	0.688149	0.7225	0.694591	0.544602	0.530754	0.546306	0.507188	0.6301	0.666535	0.57578	0.580416	0.494253	0.561902	0.511173
p300	0.867702	0.834222	0.82953	0.838407	0.844138	0.764734	0.478735	0.63381	0.52714	0.554239	0.521963	0.817254	0.753911	0.57501	0.672662	0.643455	0.577197		p300	0.779278	0.729365	0.737184	0.654341	0.76633	0.709853	0.527107	0.614833	0.577416	0.507801	0.550317	0.507909	0.525128	0.555351	0.53519	0.540662	0.518269
PCR1	0.819805	0.398539	0.498377	0.782468	0.912338	0.444805	0.668831	0.777597	0.508117	0.546266	0.698052	0.845779	0.537338	0.530844	0.629058	0.524351	0.550325		PCR1	0.6096	0.5648	0.6168	0.6832	0.512	0.5616	0.4968	0.6032	0.44	0.5936	0.5528	0.6544	0.6584	0.3304	0.5968	0.62	0.5912
POL2	0.922299	0.830722	0.832958	0.905795	0.902259	0.803086	0.573131	0.799802	0.501088	0.57169	0.534586	0.847045	0.853586	0.521585	0.834805	0.601808	0.533896		POL2	0.686834	0.676341	0.675112	0.620359	0.621403	0.622589	0.580233	0.540031	0.503935	0.559144	0.506328	0.595604	0.559385	0.559746	0.533914	0.563081	0.564941
RXRA	0.824459	0.766615	0.779894	0.794533	0.796994	0.716673	0.490284	0.555901	0.536339	0.389947	0.596191	0.736494	0.691022	0.422399	0.577925	0.611349	0.454398		RXRA	0.719382	0.675272	0.67631	0.616762	0.724961	0.663921	0.548716	0.59782	0.524715	0.520952	0.613064	0.550337	0.521731	0.581863	0.589777	0.511871	0.488972
SIN3	0.881588	0.843483	0.830872	0.847668	0.847652	0.756115	0.520805	0.680317	0.496175	0.55585	0.543912	0.833102	0.791437	0.484402	0.706941	0.58273	0.487934		SIN3	0.679246	0.625254	0.628564	0.634057	0.657055	0.543562	0.563771	0.592291	0.492993	0.516213	0.535256	0.609735	0.627248	0.597756	0.616907	0.494575	0.542937
SIX5	0.856545	0.789003	0.785578	0.818874	0.841324	0.746005	0.626427	0.710046	0.524068	0.539764	0.532439	0.796994	0.811358	0.561739	0.715753	0.69083	0.574772		SIX5	0.585426	0.585712	0.563737	0.600837	0.579338	0.553463	0.556792	0.498193	0.500666	0.55175	0.455099	0.509132	0.557078	0.585046	0.449486	0.500951	0.535388
SP1	0.85206	0.77763	0.775956	0.830775	0.83457	0.691801	0.53018	0.666477	0.518555	0.563265	0.539927	0.801092	0.756339	0.527972	0.691049	0.620714	0.600117		SP1	0.704107	0.65943	0.656762	0.599035	0.692158	0.648225	0.527481	0.572502	0.521541	0.519373	0.484958	0.554863	0.484501	0.527294	0.529139	0.526164	0.476078
SP2	0.84143	0.758793	0.744413	0.832783	0.828702	0.722406	0.544501	0.705888	0.567723	0.555723	0.584629	0.749854	0.823747	0.56986	0.74077	0.636028	0.63904		SP2	0.631487	0.586453	0.644851	0.597162	0.623707	0.585858	0.492952	0.46032	0.551121	0.665675	0.546773	0.554188	0.538124	0.557162	0.505126	0.575881	0.46357
TAF1	0.947408	0.85039	0.86319	0.938036	0.942962	0.834086	0.621063	0.795957	0.51337	0.622316	0.508797	0.899164	0.899344	0.558355	0.846152	0.659816	0.585925		TAF1	0.583702	0.568853	0.558114	0.567931	0.573428	0.533935	0.50388	0.539478	0.517529	0.475981	0.520992	0.513939	0.543116	0.530875	0.546261	0.505794	0.516925
TAF7	0.917546	0.85963	0.866735	0.88855	0.907092	0.852254	0.53571	0.705366	0.484109	0.606059	0.530355	0.844626	0.837004	0.5765	0.790315	0.669782	0.57696		TAF7	0.737192	0.641997	0.639242	0.716787	0.731758	0.599702	0.585256	0.69813	0.51265	0.496561	0.51357	0.606662	0.67769	0.651015	0.686519	0.54474	0.584488
TCF12	0.817726	0.783941	0.785415	0.788585	0.79811	0.751156	0.498948	0.576433	0.567278	0.557436	0.607337	0.75969	0.706251	0.568024	0.637238	0.570249	0.531207		TCF12	0.847876	0.754799	0.770281	0.677337	0.801555	0.736708	0.532331	0.63423	0.521302	0.488147	0.576285	0.590929	0.564731	0.543714	0.556499	0.520385	0.467878
TEAD4	0.668044	0.631209	0.641722	0.623291	0.634307	0.534062	0.553309	0.558425	0.514263	0.494438	0.578143	0.629812	0.567796	0.50421	0.569126	0.513242	0.495879		TEAD4	0.812643	0.71101	0.713975	0.680685	0.733815	0.60834	0.523104	0.614279	0.523445	0.511198	0.611139	0.620393	0.565143	0.545346	0.56645	0.518058	0.498401
USF1	0.680926	0.690878	0.684497	0.654497	0.678692	0.64302	0.569827	0.575429	0.528906	0.510842	0.570246	0.650293	0.499276	0.52415	0.582733	0.521799	0.539666		USF1	0.795342	0.771178	0.775914	0.624594	0.676959	0.648699	0.486768	0.534733	0.505403	0.48156	0.562169	0.548417	0.509764	0.586709	0.493026	0.576721	0.518504
YY1	0.81	0.72	0.72	0.673744	0.701112	0.65217	0.822654	0.561934	0.539649	0.519571	0.546852	0.664249	0.805373	0.693086	0.816147	0.560061	0.48046		YY1	0.847689	0.614978	0.648246	0.773399	0.79376	0.566396	0.576353	0.715265	0.545925	0.527306	0.562274	0.680586	0.805373	0.693086	0.816147	0.560061	0.48046
ACC																			ACC
	All	DNaseI	DNaseI+GC	Histone	Histone+GC	GC	H2A.z	H3K27ac	H3K27me3	H3K36me3	H3K4me1	H3K4me2	H3K4me3	H3K79me2	H3K9ac	H3K9me3	H4K20me1			All	DNaseI	DNaseI+GC	Histone	Histone+GC	GC	H2A.z	H3K27ac	H3K27me3	H3K36me3	H3K4me1	H3K4me2	H3K4me3	H3K79me2	H3K9ac	H3K9me3	H4K20me1
ATF2	0.732955	0.666193	0.666193	0.701705	0.711648	0.620739	0.5625	0.62642	0.490057	0.477273	0.56392	0.704545	0.640625	0.509943	0.634943	0.521307	0.512784		ATF2	0.684211	0.600284	0.584637	0.642959	0.671408	0.573257	0.506401	0.641536	0.530583	0.541963	0.547653	0.611664	0.594595	0.559033	0.59175	0.524893	0.506401
ATF3	0.721037	0.702744	0.699695	0.661585	0.66311	0.66311	0.532012	0.559451	0.527439	0.557927	0.501524	0.653963	0.614329	0.554878	0.585366	0.574695	0.547256		ATF3	0.723926	0.519939	0.52454	0.679448	0.711656	0.481595	0.556748	0.673313	0.523006	0.547546	0.529141	0.631902	0.654908	0.582822	0.659509	0.516871	0.481595
EGR1	0.787485	0.756789	0.779221	0.775679	0.793388	0.752066	0.513577	0.598583	0.514758	0.570248	0.484061	0.747344	0.719008	0.565525	0.644628	0.606848	0.563164		EGR1	0.622328	0.58076	0.5962	0.586698	0.608076	0.543943	0.533254	0.554632	0.524941	0.532067	0.507126	0.570071	0.572447	0.529691	0.579572	0.508314	0.536817
GABP	0.829907	0.829907	0.842056	0.717757	0.783178	0.781308	0.486916	0.55514	0.557009	0.529907	0.570093	0.698131	0.621495	0.542056	0.580374	0.566355	0.484112		GABP	0.794007	0.577715	0.572097	0.786517	0.794007	0.5103	0.633895	0.68633	0.531835	0.540262	0.634831	0.687266	0.782772	0.533708	0.7397	0.500936	0.529026
HDAC2	0.743377	0.706954	0.716887	0.751656	0.753311	0.687086	0.52649	0.559603	0.556291	0.561258	0.541391	0.771523	0.726821	0.572848	0.612583	0.56457	0.528146		HDAC2	0.73588	0.674419	0.669435	0.627907	0.717608	0.641196	0.554817	0.569767	0.493355	0.5	0.551495	0.516611	0.531561	0.55814	0.51495	0.516611	0.534884
JUND	0.734904	0.721649	0.731959	0.751105	0.739323	0.683358	0.486009	0.630339	0.503682	0.544919	0.519882	0.724595	0.693667	0.537555	0.633284	0.59352	0.53461		JUND	0.658284	0.597633	0.609467	0.576923	0.639053	0.599112	0.463018	0.575444	0.465976	0.463018	0.547337	0.535503	0.559172	0.565089	0.56213	0.460059	0.523669
NANOG	0.752252	0.698198	0.689189	0.765766	0.77027	0.662162	0.527027	0.540541	0.486486	0.585586	0.518018	0.752252	0.693694	0.513514	0.653153	0.608108	0.522523		NANOG	0.746606	0.714932	0.719457	0.669683	0.723982	0.719457	0.520362	0.579186	0.484163	0.502262	0.59276	0.538462	0.588235	0.529412	0.511312	0.552036	0.574661
NRSF	0.625954	0.650763	0.637405	0.614504	0.610687	0.603053	0.515267	0.519084	0.545802	0.543893	0.507634	0.583969	0.553435	0.553435	0.526718	0.578244	0.494275		NRSF	0.772467	0.762906	0.774379	0.650096	0.661568	0.636711	0.544933	0.533461	0.527725	0.518164	0.606119	0.613767	0.565966	0.558317	0.481836	0.541109	0.512428
p300	0.797714	0.771429	0.768	0.782857	0.780571	0.708571	0.485714	0.593143	0.517714	0.539429	0.514286	0.765714	0.723429	0.566857	0.629714	0.6	0.550857		p300	0.71527	0.671642	0.670494	0.6062	0.699196	0.676234	0.520092	0.58783	0.560276	0.512055	0.549943	0.505166	0.522388	0.548794	0.510907	0.523536	0.514351
PCR1	0.8	0.44	0.58	0.76	0.82	0.52	0.56	0.72	0.48	0.52	0.62	0.82	0.56	0.54	0.58	0.5	0.52		PCR1	0.54	0.6	0.6	0.64	0.5	0.58	0.48	0.44	0.52	0.4	0.5	0.6	0.6	0.54	0.58	0.58	0.58
POL2	0.845998	0.778116	0.788247	0.838906	0.840932	0.735562	0.549139	0.74772	0.492401	0.555218	0.483283	0.810537	0.812563	0.506586	0.767984	0.566363	0.522796		POL2	0.647549	0.614246	0.623497	0.59852	0.597595	0.591119	0.573543	0.533765	0.506013	0.542091	0.502313	0.574468	0.556892	0.53654	0.52914	0.545791	0.542091
RXRA	0.767045	0.676136	0.6875	0.732955	0.761364	0.670455	0.471591	0.522727	0.528409	0.517045	0.585227	0.693182	0.647727	0.528409	0.579545	0.590909	0.517045		RXRA	0.636364	0.636364	0.636364	0.545455	0.676136	0.607955	0.545455	0.590909	0.471591	0.494318	0.573864	0.511364	0.517045	0.568182	0.545455	0.471591	0.465909
SIN3	0.818953	0.745403	0.752475	0.780764	0.794908	0.684583	0.523338	0.649222	0.486563	0.540311	0.531825	0.783593	0.749646	0.489392	0.671853	0.567185	0.497878		SIN3	0.633144	0.584986	0.582153	0.610482	0.616147	0.516997	0.55949	0.583569	0.46034	0.495751	0.495751	0.570822	0.593484	0.57932	0.57932	0.458924	0.533994
SIX5	0.765517	0.696552	0.696552	0.737931	0.786207	0.662069	0.593103	0.662069	0.510345	0.510345	0.510345	0.744828	0.751724	0.544828	0.648276	0.613793	0.565517		SIX5	0.558621	0.551724	0.558621	0.606897	0.572414	0.57931	0.531034	0.475862	0.496552	0.524138	0.503448	0.551724	0.531034	0.586207	0.482759	0.482759	0.496552
SP1	0.783848	0.714964	0.712589	0.789786	0.779097	0.628266	0.516627	0.61639	0.528504	0.547506	0.524941	0.760095	0.719715	0.511876	0.653207	0.593824	0.578385		SP1	0.65	0.60119	0.614286	0.588095	0.642857	0.627381	0.516667	0.566667	0.529762	0.479762	0.503571	0.528571	0.494048	0.520238	0.483333	0.534524	0.52381
SP2	0.758454	0.695652	0.661836	0.768116	0.743961	0.63285	0.434783	0.666667	0.550725	0.502415	0.545894	0.714976	0.78744	0.400966	0.657005	0.594203	0.594203		SP2	0.566667	0.566667	0.580952	0.547619	0.566667	0.538095	0.5	0.547619	0.538095	0.666667	0.519048	0.528571	0.514286	0.538095	0.547619	0.5	0.419048
TAF1	0.887334	0.789363	0.797061	0.882435	0.890133	0.759272	0.589223	0.735479	0.491952	0.596221	0.482855	0.845346	0.846046	0.550735	0.775367	0.615815	0.556333		TAF1	0.564851	0.548638	0.535019	0.540856	0.553178	0.518158	0.489624	0.532425	0.514916	0.503243	0.515564	0.501946	0.542153	0.524643	0.536965	0.503243	0.496757
TAF7	0.856557	0.793033	0.803279	0.824795	0.852459	0.767418	0.526639	0.664959	0.487705	0.578893	0.507172	0.792008	0.795082	0.569672	0.726434	0.612705	0.5625		TAF7	0.677222	0.596527	0.604699	0.643514	0.663943	0.574055	0.557712	0.648621	0.508682	0.507661	0.511747	0.569969	0.635342	0.611849	0.643514	0.504597	0.560776
TCF12	0.765625	0.711538	0.71875	0.717548	0.730769	0.697115	0.510817	0.543269	0.543269	0.545673	0.584135	0.697115	0.667067	0.563702	0.602163	0.542067	0.522837		TCF12	0.766265	0.707229	0.704819	0.645783	0.728916	0.66988	0.53012	0.615663	0.5	0.487952	0.557831	0.574699	0.543373	0.537349	0.548193	0.513253	0.479518
TEAD4	0.621649	0.602577	0.605155	0.589175	0.602577	0.52732	0.543814	0.538144	0.489691	0.503093	0.560309	0.591753	0.557216	0.503093	0.545876	0.502062	0.49433		TEAD4	0.73839	0.655315	0.665119	0.634159	0.679567	0.573787	0.527348	0.585655	0.52322	0.504644	0.575335	0.599587	0.550052	0.534572	0.544376	0.509288	0.475748
USF1	0.651424	0.64093	0.646177	0.617691	0.637931	0.605697	0.561469	0.558471	0.514993	0.522489	0.554723	0.614693	0.49925	0.50075	0.575712	0.523988	0.517991		USF1	0.72018	0.692423	0.705176	0.593398	0.627157	0.607652	0.530383	0.538635	0.48087	0.461365	0.548387	0.528132	0.461365	0.563391	0.459865	0.56039	0.538635
YY1	0.682546	0.663273	0.664727	0.631636	0.648364	0.610909	0.754386	0.534909	0.522909	0.519636	0.532364	0.626182	0.747162	0.653251	0.761094	0.546956	0.486068		YY1	0.786963	0.583758	0.605608	0.707939	0.730517	0.540422	0.567371	0.67043	0.539694	0.518572	0.553897	0.651129	0.747162	0.653251	0.761094	0.546956	0.486068

## Sheet: Supp_Tab S3D HepG-2
Supplemental Table S3: (D) HepG-2
CTCF-TF																			TF-CTCF
AUC																			AUC
	All	DNaseI	DNaseI+GC	Histone	Histone+GC	GC	H2A.z	H3K27ac	H3K27me3	H3K36me3	H3K4me1	H3K4me2	H3K4me3	H3K79me2	H3K9ac	H3K9me3	H4K20me1			All	DNaseI	DNaseI+GC	Histone	Histone+GC	GC	H2A.z	H3K27ac	H3K27me3	H3K36me3	H3K4me1	H3K4me2	H3K4me3	H3K79me2	H3K9ac	H3K9me3	H4K20me1
ATF3	0.888362	0.886193	0.88081	0.804276	0.835196	0.791852	0.663427	0.744502	0.591561	0.510409	0.545002	0.781979	0.807873	0.52518	0.768764	0.50972	0.567299		ATF3	0.682105	0.577822	0.588529	0.616015	0.650853	0.544008	0.518162	0.630232	0.546647	0.505533	0.572775	0.555766	0.570547	0.557508	0.596701	0.522952	0.523874
BHLHE40	0.847498	0.833909	0.829271	0.764884	0.825712	0.739754	0.633089	0.746225	0.488244	0.580349	0.65962	0.789582	0.763481	0.551553	0.772433	0.528041	0.534297		BHLHE40	0.652718	0.673102	0.66717	0.634814	0.680328	0.621009	0.482744	0.612597	0.520708	0.456967	0.644198	0.502373	0.556083	0.490293	0.577437	0.523727	0.438201
CEBPB	0.796635	0.689937	0.73099	0.792968	0.803427	0.529188	0.656398	0.684544	0.52674	0.468679	0.747392	0.733779	0.675304	0.631148	0.675939	0.535366	0.490861		CEBPB	0.805661	0.741117	0.737204	0.670087	0.694246	0.595017	0.567637	0.562428	0.541262	0.517909	0.606833	0.507989	0.528342	0.566276	0.474224	0.49938	0.532839
CEBPD	0.90702	0.834975	0.84635	0.886856	0.889946	0.776931	0.658643	0.859623	0.567454	0.555508	0.560709	0.833895	0.86489	0.649356	0.857238	0.62093	0.579277		CEBPD	0.718775	0.703822	0.695736	0.626856	0.668823	0.633347	0.537627	0.583451	0.486164	0.518844	0.559655	0.556746	0.568493	0.511359	0.511736	0.507288	0.519428
ELF1	0.85788	0.814844	0.803991	0.825766	0.833675	0.709445	0.710957	0.737761	0.575908	0.52733	0.604796	0.794311	0.795843	0.586576	0.776561	0.562453	0.597564		ELF1	0.765996	0.608304	0.623539	0.712314	0.733769	0.562426	0.535285	0.677812	0.57057	0.513464	0.595491	0.592281	0.60697	0.57565	0.63422	0.532218	0.527882
FOSL	0.852268	0.794923	0.791912	0.8116	0.825295	0.683337	0.63749	0.738642	0.536184	0.506835	0.695835	0.771842	0.753352	0.579007	0.742684	0.522378	0.531277		FOSL	0.833642	0.810868	0.812487	0.724432	0.765496	0.72919	0.607686	0.513325	0.503448	0.496727	0.601018	0.593914	0.645429	0.53775	0.614841	0.518154	0.514983
FOXA1	0.782531	0.577915	0.704184	0.733748	0.765815	0.612418	0.625111	0.633031	0.509024	0.52269	0.707007	0.665331	0.627328	0.56198	0.61719	0.555528	0.515463		FOXA1	0.81946	0.761874	0.76334	0.68255	0.730858	0.647517	0.539866	0.558501	0.523911	0.506273	0.640193	0.557141	0.511654	0.516454	0.5159	0.50254	0.529521
FOXA2	0.794257	0.604852	0.707158	0.753083	0.778411	0.590716	0.630284	0.649745	0.517522	0.539235	0.718728	0.682523	0.637285	0.595786	0.643445	0.524065	0.531265		FOXA2	0.832968	0.747433	0.747252	0.726737	0.761539	0.652077	0.539317	0.604085	0.505597	0.483194	0.6567	0.593066	0.569638	0.517176	0.533993	0.500503	0.547399
GABP	0.949081	0.894503	0.913495	0.914821	0.939874	0.879443	0.708094	0.807506	0.549478	0.572843	0.532602	0.835191	0.912947	0.594907	0.868303	0.650597	0.647573		GABP	0.637014	0.559098	0.555515	0.614597	0.615481	0.529592	0.499018	0.58087	0.541947	0.495645	0.57911	0.502845	0.542311	0.567746	0.578909	0.528168	0.51578
HDAC2	0.923597	0.829191	0.829246	0.90613	0.914506	0.756832	0.71378	0.815802	0.551266	0.509168	0.675027	0.842567	0.865311	0.625185	0.854967	0.591596	0.578636		HDAC2	0.804531	0.769732	0.786236	0.72203	0.785639	0.772314	0.570713	0.60299	0.563437	0.526744	0.650996	0.567811	0.661432	0.507602	0.566148	0.570492	0.526917
HNF4A	0.865862	0.753938	0.763158	0.851646	0.852035	0.621023	0.671613	0.758391	0.534379	0.526597	0.774883	0.798755	0.778514	0.630813	0.762614	0.523509	0.510446		HNF4A	0.765984	0.750341	0.754474	0.650066	0.719883	0.700049	0.551412	0.539867	0.487565	0.526303	0.598789	0.516477	0.541035	0.507082	0.527931	0.509179	0.512839
HNF4G	0.861702	0.724656	0.728597	0.840194	0.8445	0.631817	0.640049	0.76675	0.529227	0.477751	0.743486	0.77511	0.775424	0.601944	0.772286	0.565635	0.511685		HNF4G	0.746396	0.730787	0.735994	0.681603	0.718738	0.698599	0.531395	0.515915	0.539795	0.507676	0.6391	0.506069	0.625472	0.509061	0.572944	0.561574	0.477961
MBD4	0.917609	0.739377	0.768973	0.921065	0.92053	0.599934	0.786126	0.88608	0.647032	0.549258	0.75908	0.863333	0.867776	0.716527	0.869421	0.507219	0.585126		MBD4	0.695982	0.647455	0.614994	0.66268	0.66866	0.600414	0.636824	0.471682	0.571803	0.565021	0.531426	0.591248	0.601704	0.586441	0.536585	0.552728	0.503928
MYBL2	0.931554	0.787872	0.796416	0.912643	0.913843	0.653993	0.769014	0.866125	0.593228	0.50238	0.67093	0.852901	0.850813	0.66196	0.853895	0.539085	0.623246		MYBL2	0.724125	0.648466	0.686582	0.681789	0.715389	0.677977	0.573306	0.506374	0.558944	0.49654	0.620791	0.596626	0.631713	0.527437	0.570921	0.529434	0.508571
NFIC	0.92659	0.777792	0.7867	0.904901	0.906631	0.649252	0.734666	0.880135	0.563501	0.541807	0.685723	0.836752	0.843369	0.672868	0.860597	0.549009	0.583273		NFIC	0.74295	0.677134	0.701826	0.715764	0.737066	0.691377	0.653361	0.546537	0.61639	0.509714	0.640876	0.626579	0.690444	0.611905	0.653137	0.520172	0.490291
NRSF	0.872401	0.852265	0.868886	0.789431	0.851782	0.828985	0.59151	0.601584	0.637921	0.539455	0.551163	0.726139	0.752859	0.518181	0.655408	0.576473	0.512203		NRSF	0.867	0.839275	0.835937	0.780325	0.79095	0.716425	0.633337	0.594275	0.507513	0.483712	0.697525	0.718087	0.7233	0.469963	0.686588	0.568525	0.507275
p300	0.918286	0.763394	0.778115	0.905719	0.894351	0.624102	0.732491	0.851339	0.540167	0.477596	0.753956	0.84481	0.834668	0.669233	0.848278	0.529657	0.570136		p300	0.786615	0.775651	0.773768	0.691272	0.748701	0.722716	0.590976	0.515621	0.538346	0.526981	0.627217	0.549184	0.649226	0.529555	0.59699	0.517945	0.556626
POL2	0.952045	0.856991	0.87201	0.947321	0.950234	0.830207	0.74786	0.906018	0.624264	0.55451	0.563119	0.852468	0.917458	0.651371	0.932093	0.675324	0.646166		POL2	0.639988	0.630661	0.626106	0.594767	0.636399	0.611541	0.530084	0.460445	0.505945	0.515034	0.544753	0.507611	0.545519	0.542006	0.512434	0.531903	0.528501
RXRA	0.909197	0.830212	0.836045	0.850318	0.875965	0.678674	0.667233	0.795932	0.521008	0.504065	0.740102	0.789167	0.802983	0.632931	0.796298	0.536125	0.561124		RXRA	0.797162	0.751053	0.770391	0.740815	0.792627	0.75253	0.585008	0.569443	0.538312	0.507106	0.669809	0.526059	0.645829	0.532262	0.579343	0.547619	0.525951
SIN3	0.952521	0.842945	0.836932	0.939336	0.942421	0.786614	0.742033	0.906448	0.63971	0.55105	0.532368	0.883333	0.92211	0.676145	0.917407	0.650374	0.636346		SIN3	0.648741	0.619863	0.626956	0.607143	0.630272	0.609369	0.497208	0.5585	0.530241	0.494246	0.469991	0.498018	0.554704	0.547352	0.527943	0.469089	0.545872
SP1	0.924848	0.775292	0.780369	0.905727	0.907817	0.640169	0.676171	0.842554	0.507683	0.531166	0.664015	0.825159	0.826301	0.602834	0.83159	0.597349	0.619044		SP1	0.742647	0.723585	0.728343	0.679168	0.721501	0.697823	0.540836	0.498406	0.525439	0.531051	0.658399	0.520222	0.643379	0.4958	0.591074	0.536286	0.517942
SP2	0.845796	0.90113	0.88767	0.799934	0.770023	0.734131	0.651213	0.724327	0.527584	0.580758	0.577601	0.695414	0.78232	0.679794	0.704885	0.634762	0.579927		SP2	0.740255	0.699261	0.733535	0.689516	0.708669	0.675571	0.55998	0.596102	0.535786	0.440188	0.591566	0.674563	0.635585	0.584005	0.63256	0.640289	0.513273
SRF	0.763432	0.692975	0.7169	0.736915	0.73946	0.56576	0.68881	0.683835	0.49963	0.542066	0.5693	0.738142	0.726109	0.591929	0.73046	0.560947	0.570896		SRF	0.782917	0.706806	0.705463	0.666343	0.70463	0.707917	0.541597	0.522523	0.536366	0.543773	0.616204	0.486019	0.54956	0.510093	0.480764	0.530347	0.476111
TAF1	0.973444	0.873519	0.92437	0.963847	0.965746	0.906909	0.69778	0.875701	0.585536	0.595955	0.582334	0.855746	0.941553	0.651066	0.92339	0.698702	0.694631		TAF1	0.625338	0.590068	0.5952	0.5935	0.601582	0.559392	0.538091	0.575818	0.556638	0.504382	0.532847	0.475188	0.523567	0.556312	0.557045	0.476965	0.551737
TCF12	0.958984	0.917969	0.914062	0.958008	0.944336	0.685059	0.674805	0.878906	0.539062	0.620605	0.820801	0.910645	0.859375	0.869629	0.862305	0.470215	0.636719		TCF12	0.663636	0.724747	0.697475	0.538384	0.649495	0.685354	0.582828	0.461111	0.497475	0.664646	0.555051	0.507071	0.618182	0.477273	0.516162	0.515152	0.530303
TEAD4	0.838369	0.648355	0.751994	0.7976	0.807314	0.549693	0.662934	0.71043	0.475743	0.560463	0.750417	0.732375	0.698814	0.621557	0.715938	0.532195	0.563401		TEAD4	0.796585	0.680421	0.682679	0.748057	0.778822	0.661903	0.607585	0.626114	0.565664	0.516747	0.677766	0.581126	0.564672	0.5217	0.539011	0.495452	0.566482
USF1	0.773467	0.733784	0.739244	0.744974	0.756729	0.658938	0.647329	0.653273	0.54392	0.516613	0.646517	0.708188	0.706882	0.572291	0.673846	0.515012	0.563685		USF1	0.806779	0.760662	0.766096	0.631718	0.680123	0.627539	0.541194	0.530677	0.534053	0.501523	0.52387	0.514979	0.546834	0.531822	0.556401	0.520221	0.537588
YY1	0.931933	0.902794	0.908282	0.857689	0.90185	0.842722	0.697653	0.735507	0.587644	0.539747	0.597072	0.827431	0.843137	0.581413	0.806664	0.609673	0.617876		YY1	0.784338	0.643794	0.640446	0.742606	0.758742	0.545011	0.544493	0.72105	0.559439	0.529507	0.645896	0.542607	0.655165	0.618425	0.691966	0.582816	0.519036
ZBTB33	0.912438	0.786526	0.830816	0.873579	0.879688	0.811047	0.637197	0.758188	0.501612	0.505854	0.471746	0.769218	0.839895	0.559477	0.803071	0.534108	0.656033		ZBTB33	0.712925	0.634184	0.717857	0.655442	0.69983	0.708503	0.525085	0.548554	0.439541	0.541582	0.629422	0.502381	0.58835	0.498384	0.479847	0.542517	0.52381
ZBTB7	0.910047	0.832061	0.864168	0.88531	0.902985	0.843695	0.635553	0.75904	0.596153	0.561116	0.582309	0.83809	0.872371	0.583954	0.835558	0.624555	0.607813		ZBTB7	0.776686	0.665132	0.674902	0.729871	0.741774	0.616226	0.5055	0.702033	0.500524	0.527248	0.606795	0.540698	0.521735	0.601234	0.621813	0.505688	0.494557
ACC																			ACC
	All	DNaseI	DNaseI+GC	Histone	Histone+GC	GC	H2A.z	H3K27ac	H3K27me3	H3K36me3	H3K4me1	H3K4me2	H3K4me3	H3K79me2	H3K9ac	H3K9me3	H4K20me1			All	DNaseI	DNaseI+GC	Histone	Histone+GC	GC	H2A.z	H3K27ac	H3K27me3	H3K36me3	H3K4me1	H3K4me2	H3K4me3	H3K79me2	H3K9ac	H3K9me3	H4K20me1
ATF3	0.810714	0.832143	0.814286	0.757143	0.789286	0.728571	0.632143	0.707143	0.557143	0.478571	0.542857	0.764286	0.753571	0.517857	0.710714	0.514286	0.553571		ATF3	0.625	0.532143	0.560714	0.585714	0.603571	0.539286	0.496429	0.585714	0.478571	0.467857	0.55	0.478571	0.532143	0.542857	0.567857	0.517857	0.467857
BHLHE40	0.759124	0.759124	0.759124	0.722628	0.722628	0.664234	0.605839	0.693431	0.50365	0.554745	0.605839	0.708029	0.744526	0.525547	0.708029	0.525547	0.532847		BHLHE40	0.664234	0.635036	0.664234	0.649635	0.671533	0.627737	0.525547	0.569343	0.510949	0.459854	0.605839	0.510949	0.452555	0.50365	0.540146	0.562044	0.430657
CEBPB	0.743396	0.658491	0.666038	0.726415	0.732075	0.509434	0.643396	0.667925	0.516981	0.477358	0.707547	0.690566	0.64717	0.584906	0.643396	0.477358	0.498113		CEBPB	0.745283	0.692453	0.686792	0.615094	0.641509	0.584906	0.550943	0.535849	0.50566	0.484906	0.583019	0.484906	0.511321	0.496226	0.484906	0.484906	0.503774
CEBPD	0.841137	0.764214	0.764214	0.822742	0.832776	0.710702	0.628763	0.797659	0.556856	0.540134	0.541806	0.785953	0.80602	0.608696	0.809365	0.590301	0.543478		CEBPD	0.663317	0.651591	0.626466	0.572864	0.616415	0.60134	0.529313	0.571189	0.487437	0.522613	0.561139	0.534338	0.572864	0.505863	0.500838	0.499162	0.510888
ELF1	0.765799	0.745973	0.741016	0.750929	0.759603	0.648079	0.669765	0.707559	0.561958	0.513631	0.5886	0.738538	0.748451	0.555143	0.716853	0.546468	0.581784		ELF1	0.700871	0.597015	0.611318	0.658582	0.660448	0.54602	0.531095	0.633706	0.554726	0.511194	0.580846	0.562811	0.559701	0.575249	0.590174	0.5199	0.512438
FOSL	0.777553	0.726997	0.724975	0.743175	0.762386	0.638018	0.614762	0.70273	0.527806	0.511628	0.642063	0.716886	0.700708	0.56724	0.703741	0.52275	0.530839		FOSL	0.764944	0.735562	0.740628	0.663627	0.719352	0.66768	0.588652	0.485309	0.477204	0.519757	0.567376	0.561297	0.605876	0.518744	0.592705	0.491388	0.477204
FOXA1	0.701428	0.569212	0.661701	0.66108	0.692117	0.575419	0.598386	0.608939	0.515208	0.518932	0.661701	0.636251	0.596524	0.541279	0.586592	0.543762	0.503414		FOXA1	0.747512	0.699627	0.702114	0.651119	0.679726	0.611318	0.53296	0.548507	0.514303	0.494403	0.600746	0.541045	0.524876	0.522388	0.504975	0.481343	0.532338
FOXA2	0.716225	0.577733	0.653768	0.686354	0.710115	0.575696	0.596062	0.632043	0.510523	0.526816	0.668703	0.650373	0.61575	0.572301	0.615071	0.533605	0.515275		FOXA2	0.759347	0.683889	0.684568	0.673691	0.700204	0.609109	0.496941	0.57104	0.471108	0.473148	0.620666	0.569001	0.538409	0.495581	0.517335	0.473148	0.530931
GABP	0.889556	0.798319	0.830732	0.85114	0.872749	0.813926	0.656663	0.758703	0.543818	0.558223	0.530612	0.789916	0.859544	0.570228	0.810324	0.612245	0.611044		GABP	0.601198	0.536527	0.54012	0.572455	0.579641	0.511377	0.512575	0.565269	0.522156	0.51497	0.560479	0.51497	0.550898	0.548503	0.562874	0.51497	0.525749
HDAC2	0.869674	0.76274	0.767753	0.847953	0.85213	0.699248	0.672515	0.757728	0.542189	0.49457	0.634921	0.808688	0.812865	0.59315	0.80284	0.561404	0.561404		HDAC2	0.73183	0.714286	0.72264	0.68254	0.726817	0.706767	0.54386	0.58396	0.54553	0.52381	0.627402	0.553885	0.636591	0.508772	0.55472	0.555556	0.517962
HNF4A	0.779736	0.685756	0.693098	0.787078	0.791483	0.600587	0.622614	0.718062	0.51395	0.481645	0.706314	0.757709	0.726872	0.606461	0.720999	0.50514	0.500734		HNF4A	0.676471	0.701471	0.691176	0.623529	0.661765	0.645588	0.532353	0.519118	0.469118	0.469118	0.588235	0.511765	0.554412	0.507353	0.516176	0.504412	0.470588
HNF4G	0.792453	0.669811	0.665768	0.778976	0.795148	0.588949	0.602426	0.730458	0.53504	0.458221	0.692722	0.729111	0.716981	0.580863	0.71159	0.544474	0.486523		HNF4G	0.7	0.671622	0.682432	0.621622	0.639189	0.628378	0.522973	0.506757	0.509459	0.497297	0.610811	0.504054	0.613514	0.5	0.554054	0.532432	0.52027
MBD4	0.836538	0.666667	0.682692	0.862179	0.823718	0.586538	0.721154	0.814103	0.61859	0.564103	0.701923	0.830128	0.778846	0.689103	0.817308	0.503205	0.567308		MBD4	0.659375	0.596875	0.5875	0.634375	0.603125	0.590625	0.61875	0.5125	0.56875	0.553125	0.509375	0.58125	0.60625	0.571875	0.553125	0.45	0.4875
MYBL2	0.874016	0.726159	0.734033	0.829396	0.830271	0.609799	0.705162	0.79615	0.572178	0.507437	0.629046	0.798775	0.7979	0.624672	0.781277	0.510936	0.600175		MYBL2	0.662771	0.599332	0.631886	0.643573	0.656928	0.631052	0.554257	0.511686	0.552588	0.488314	0.599332	0.571786	0.605175	0.530885	0.552588	0.515025	0.511686
NFIC	0.880734	0.691131	0.695719	0.83792	0.844037	0.617737	0.683486	0.82263	0.550459	0.495413	0.646789	0.801223	0.793578	0.617737	0.798165	0.535168	0.556575		NFIC	0.70509	0.618263	0.658683	0.691617	0.681138	0.642216	0.612275	0.537425	0.598802	0.511976	0.63024	0.603293	0.679641	0.582335	0.625749	0.507485	0.502994
NRSF	0.799745	0.75	0.755102	0.803571	0.798469	0.655612	0.619898	0.780612	0.571429	0.528061	0.502551	0.752551	0.80102	0.595663	0.77551	0.576531	0.581633		NRSF	0.785	0.765	0.765	0.715	0.7125	0.6675	0.615	0.5725	0.475	0.5	0.675	0.6625	0.67	0.4825	0.655	0.565	0.5125
p300	0.846784	0.697076	0.715789	0.82924	0.821053	0.578947	0.663158	0.790643	0.527485	0.484211	0.699415	0.812865	0.760234	0.621053	0.790643	0.520468	0.554386		p300	0.719626	0.689252	0.691589	0.63785	0.690421	0.676402	0.578271	0.529206	0.523364	0.523364	0.586449	0.528037	0.613318	0.517523	0.588785	0.521028	0.553738
POL2	0.902413	0.788038	0.801679	0.903463	0.903463	0.767051	0.700944	0.8468	0.599161	0.544596	0.547744	0.805876	0.870934	0.625393	0.873033	0.625393	0.61595		POL2	0.599198	0.593186	0.59519	0.583166	0.609218	0.576152	0.518036	0.533066	0.47495	0.527054	0.542084	0.498998	0.539078	0.539078	0.501002	0.472946	0.471944
RXRA	0.828839	0.756155	0.75381	0.793669	0.810082	0.63306	0.623681	0.73857	0.516999	0.502931	0.684642	0.756155	0.758499	0.602579	0.743259	0.528722	0.534584		RXRA	0.742353	0.694118	0.702353	0.689412	0.727059	0.687059	0.567059	0.54	0.528235	0.517647	0.618824	0.511765	0.631765	0.515294	0.557647	0.538824	0.505882
SIN3	0.904804	0.773132	0.769573	0.88968	0.887011	0.72153	0.697509	0.851423	0.604093	0.538256	0.524021	0.829181	0.875445	0.652135	0.863879	0.612989	0.612989		SIN3	0.600858	0.592275	0.575107	0.581116	0.590558	0.581116	0.487554	0.543348	0.529614	0.472961	0.527039	0.517597	0.551931	0.525322	0.536481	0.472961	0.443777
SP1	0.865196	0.709559	0.714461	0.830882	0.834559	0.593137	0.647059	0.791667	0.536765	0.522059	0.627451	0.773284	0.759804	0.573529	0.779412	0.574755	0.599265		SP1	0.69656	0.681818	0.681818	0.637592	0.673219	0.644963	0.529484	0.513514	0.506143	0.527027	0.621622	0.503686	0.619165	0.522113	0.565111	0.518428	0.514742
SP2	0.790909	0.8	0.8	0.7	0.718182	0.672727	0.590909	0.690909	0.509091	0.563636	0.609091	0.645455	0.709091	0.6	0.727273	0.590909	0.554545		SP2	0.7	0.654545	0.663636	0.636364	0.645455	0.6	0.536364	0.572727	0.463636	0.436364	0.545455	0.627273	0.645455	0.572727	0.618182	0.563636	0.409091
SRF	0.710884	0.642857	0.666667	0.687075	0.693878	0.55102	0.642857	0.636054	0.517007	0.520408	0.527211	0.680272	0.707483	0.568027	0.690476	0.547619	0.540816		SRF	0.714286	0.670068	0.676871	0.632653	0.646259	0.642857	0.52381	0.5	0.459184	0.479592	0.585034	0.496599	0.44898	0.503401	0.486395	0.510204	0.482993
TAF1	0.928511	0.803404	0.852766	0.919149	0.922553	0.828936	0.65617	0.815319	0.571064	0.580426	0.558298	0.805106	0.898723	0.62383	0.857872	0.651064	0.643404		TAF1	0.588471	0.569255	0.569255	0.558847	0.576461	0.541233	0.522818	0.554844	0.538831	0.498799	0.520416	0.507606	0.529223	0.550841	0.546037	0.497198	0.555645
TCF12	0.9375	0.796875	0.84375	0.828125	0.890625	0.671875	0.6875	0.8125	0.53125	0.421875	0.734375	0.828125	0.78125	0.78125	0.78125	0.546875	0.390625		TCF12	0.619048	0.587302	0.634921	0.492063	0.571429	0.619048	0.507937	0.52381	0.47619	0.460317	0.587302	0.539683	0.460317	0.555556	0.460317	0.507937	0.460317
TEAD4	0.764789	0.614085	0.695775	0.740845	0.746479	0.552113	0.616901	0.687324	0.491549	0.553521	0.694366	0.698592	0.671831	0.590141	0.661972	0.526761	0.550704		TEAD4	0.728169	0.629577	0.633803	0.692958	0.712676	0.633803	0.58169	0.576056	0.491549	0.512676	0.633803	0.556338	0.560563	0.491549	0.450704	0.48169	0.491549
USF1	0.702703	0.68969	0.683684	0.696697	0.692693	0.610611	0.605606	0.615616	0.522523	0.507508	0.601602	0.672673	0.658659	0.560561	0.640641	0.504505	0.553554		USF1	0.747748	0.710711	0.714715	0.603604	0.61962	0.58959	0.526527	0.524525	0.516517	0.468468	0.522523	0.468468	0.531532	0.487487	0.48048	0.468468	0.50951
YY1	0.866844	0.830892	0.840657	0.78917	0.823347	0.755437	0.651576	0.699512	0.57834	0.531292	0.581447	0.781181	0.785619	0.55881	0.754106	0.585885	0.580115		YY1	0.72347	0.614707	0.616909	0.682519	0.695729	0.523558	0.53985	0.672831	0.543373	0.522677	0.613386	0.521356	0.598415	0.593131	0.639806	0.561867	0.509467
ZBTB33	0.805195	0.701299	0.772727	0.818182	0.811688	0.785714	0.616883	0.733766	0.538961	0.467532	0.480519	0.779221	0.779221	0.545455	0.772727	0.506494	0.61039		ZBTB33	0.675325	0.545455	0.701299	0.61039	0.668831	0.701299	0.545455	0.512987	0.545455	0.506494	0.649351	0.545455	0.551948	0.577922	0.545455	0.545455	0.545455
ZBTB7	0.846715	0.76121	0.792492	0.81439	0.835245	0.768509	0.604797	0.722628	0.5756	0.546403	0.577685	0.792492	0.815433	0.550574	0.765381	0.593326	0.569343		ZBTB7	0.715778	0.619645	0.633229	0.684431	0.68652	0.587252	0.512017	0.640543	0.498433	0.469175	0.587252	0.53187	0.53396	0.589342	0.595611	0.520376	0.503657

## Sheet: Supp_Tab S3E K562
Supplemental Table S3: (E) K562
CTCF-TF																			TF-CTCF
AUC																			AUC
	All	DNaseI	DNaseI+GC	Histone	Histone+GC	GC	H2A.z	H3K27ac	H3K27me3	H3K36me3	H3K4me1	H3K4me2	H3K4me3	H3K79me2	H3K9ac	H3K9me3	H4K20me1			All	DNaseI	DNaseI+GC	Histone	Histone+GC	GC	H2A.z	H3K27ac	H3K27me3	H3K36me3	H3K4me1	H3K4me2	H3K4me3	H3K79me2	H3K9ac	H3K9me3	H4K20me1
ATF3	0.878746	0.8488	0.850713	0.838767	0.848	0.76064	0.807938	0.776327	0.523269	0.484398	0.638811	0.821207	0.812255	0.676596	0.810217	0.575788	0.535956		ATF3	0.796932	0.651947	0.70508	0.732071	0.757015	0.684754	0.550635	0.606213	0.488515	0.53805	0.611529	0.52522	0.519049	0.498082	0.538088	0.540599	0.554051
BCL3	0.910714	0.799107	0.799107	0.909821	0.875893	0.782589	0.695089	0.919196	0.422768	0.574554	0.607589	0.893304	0.873661	0.878571	0.866518	0.503125	0.675446		BCL3	0.664342	0.599826	0.644289	0.676548	0.646905	0.632956	0.538797	0.556234	0.547079	0.512206	0.678727	0.609852	0.617262	0.616391	0.638187	0.615083	0.540105
BCLAF1	0.954738	0.869884	0.880332	0.9338	0.944301	0.810071	0.865055	0.893294	0.560339	0.50344	0.598973	0.900006	0.917956	0.782726	0.922701	0.66351	0.535699		BCLAF1	0.773064	0.650903	0.744386	0.734477	0.776374	0.726674	0.574493	0.537089	0.512716	0.615489	0.659439	0.489379	0.546401	0.489442	0.466294	0.590864	0.583606
CBX3	0.899499	0.814832	0.818037	0.865571	0.873158	0.692883	0.80117	0.790589	0.504411	0.549148	0.670525	0.808703	0.795896	0.689853	0.789255	0.565704	0.510026		CBX3	0.820366	0.711753	0.750987	0.761576	0.790815	0.716102	0.638255	0.547011	0.483375	0.547458	0.622106	0.583215	0.575497	0.565752	0.578413	0.639109	0.581848
CEBPB	0.769691	0.707837	0.737081	0.727601	0.732717	0.504199	0.692922	0.676419	0.512888	0.574809	0.688175	0.691527	0.681586	0.656089	0.685472	0.515349	0.560674		CEBPB	0.832487	0.705998	0.721836	0.751427	0.745704	0.60105	0.581522	0.545004	0.500263	0.556285	0.612901	0.477398	0.498986	0.508291	0.482723	0.510656	0.561819
E2F6	0.925892	0.831109	0.881011	0.891559	0.923451	0.859569	0.847203	0.781319	0.548446	0.581877	0.563029	0.859549	0.853633	0.652858	0.823632	0.619169	0.567367		E2F6	0.715268	0.638971	0.66156	0.668002	0.668338	0.585284	0.529321	0.577211	0.545301	0.54248	0.563453	0.523392	0.515707	0.56374	0.538997	0.547238	0.495665
EGR1	0.879272	0.818478	0.846005	0.829467	0.868163	0.817143	0.760237	0.764509	0.531524	0.569198	0.585115	0.817262	0.799881	0.646403	0.786642	0.599781	0.513654		EGR1	0.777996	0.722315	0.735526	0.707165	0.711879	0.643095	0.599888	0.49744	0.521908	0.541492	0.578852	0.578107	0.576665	0.527327	0.560348	0.536843	0.503344
ELF1	0.888401	0.827266	0.84313	0.856572	0.872924	0.791666	0.806639	0.769082	0.532652	0.523807	0.624854	0.833541	0.808663	0.658497	0.803302	0.591618	0.504418		ELF1	0.741583	0.636779	0.652782	0.67395	0.686575	0.608905	0.528259	0.615466	0.496796	0.540986	0.589661	0.576122	0.572131	0.550386	0.571182	0.526621	0.519016
ETS1	0.948989	0.866009	0.906367	0.924703	0.935278	0.865282	0.867461	0.880346	0.56551	0.584715	0.515672	0.908389	0.908557	0.758035	0.90714	0.614065	0.540185		ETS1	0.668544	0.57781	0.629936	0.626473	0.653927	0.597276	0.543188	0.567258	0.530021	0.551928	0.533244	0.523653	0.552227	0.527762	0.521426	0.534619	0.515723
FOSL	0.829558	0.76415	0.754816	0.807412	0.805674	0.618257	0.722535	0.75747	0.488469	0.574377	0.721666	0.747678	0.72949	0.645642	0.739053	0.542713	0.56916		FOSL	0.723753	0.695194	0.714953	0.67222	0.688788	0.634111	0.576313	0.519266	0.515136	0.561294	0.623175	0.554677	0.575445	0.475454	0.566058	0.523537	0.49059
GABP	0.928591	0.855993	0.875439	0.904779	0.927011	0.835366	0.856167	0.846605	0.564334	0.561653	0.552104	0.877753	0.881207	0.718162	0.86865	0.617904	0.540698		GABP	0.721781	0.598065	0.682669	0.693458	0.701515	0.674257	0.569227	0.500736	0.534867	0.553458	0.643778	0.534969	0.547474	0.490838	0.547372	0.576743	0.565046
GATA-2	0.836081	0.747823	0.761602	0.818596	0.821222	0.56572	0.761784	0.781148	0.444352	0.592298	0.755069	0.788079	0.776228	0.658766	0.784207	0.491623	0.558507		GATA-2	0.800537	0.717458	0.731442	0.699245	0.727178	0.649656	0.622159	0.514252	0.528588	0.487981	0.645459	0.557865	0.569347	0.549203	0.57623	0.526574	0.522948
HDAC2	0.925893	0.884132	0.883653	0.889367	0.905491	0.810675	0.821489	0.873207	0.550283	0.502048	0.666164	0.855281	0.844209	0.758233	0.855845	0.600922	0.542767		HDAC2	0.8157	0.650487	0.761725	0.776275	0.79615	0.774262	0.646437	0.51375	0.512	0.580562	0.713125	0.587462	0.654038	0.554863	0.600137	0.5895	0.52945
MAX	0.904057	0.839336	0.862356	0.8556	0.879424	0.791546	0.82446	0.764016	0.515022	0.51097	0.659847	0.829053	0.800936	0.676964	0.793402	0.526352	0.53271		MAX	0.773466	0.681642	0.696891	0.692566	0.708126	0.618289	0.503771	0.598153	0.527012	0.549073	0.599245	0.552386	0.54416	0.544854	0.553923	0.550704	0.530123
MEF2A	0.86964	0.833958	0.829535	0.839505	0.818891	0.664618	0.782909	0.774925	0.575225	0.538568	0.643666	0.803223	0.823276	0.712144	0.810532	0.600412	0.511807		MEF2A	0.799185	0.704833	0.763264	0.734999	0.788433	0.762531	0.637605	0.540483	0.498072	0.484523	0.643633	0.622943	0.624002	0.609747	0.606761	0.562748	0.549335
NR2F2	0.880073	0.818084	0.817931	0.840565	0.842976	0.683305	0.786739	0.804573	0.514362	0.556645	0.700614	0.817047	0.805659	0.715448	0.809883	0.500981	0.562577		NR2F2	0.785477	0.663312	0.702666	0.74659	0.760745	0.705818	0.666008	0.504761	0.486154	0.521745	0.639358	0.561574	0.568471	0.546859	0.576782	0.506842	0.522028
NRSF	0.857849	0.803815	0.81195	0.779241	0.824744	0.747253	0.761072	0.77622	0.532449	0.51082	0.613927	0.780635	0.775179	0.720379	0.788602	0.547559	0.51851		NRSF	0.78636	0.71167	0.750563	0.752995	0.76999	0.709166	0.659234	0.552117	0.535089	0.539146	0.556877	0.59818	0.634877	0.609636	0.623475	0.543373	0.509541
PML	0.947421	0.817797	0.835938	0.937464	0.940208	0.765175	0.841958	0.924053	0.579864	0.492764	0.50518	0.897998	0.914549	0.794902	0.927481	0.558235	0.530369		PML	0.756364	0.569053	0.727456	0.74634	0.746346	0.718045	0.725708	0.652835	0.476839	0.56336	0.689971	0.69204	0.710411	0.613392	0.697931	0.545726	0.529883
POL2	0.953357	0.853491	0.859252	0.929558	0.934244	0.798803	0.821764	0.894694	0.609923	0.481	0.521718	0.871573	0.89233	0.79269	0.913148	0.622505	0.529028		POL2	0.716844	0.624085	0.673235	0.695509	0.704352	0.669554	0.644372	0.601635	0.541093	0.555573	0.63396	0.622862	0.643755	0.576183	0.65758	0.570904	0.514074
PU1	0.74796	0.694731	0.705857	0.7385	0.740318	0.63092	0.702252	0.683842	0.488899	0.537819	0.664773	0.709011	0.693561	0.622768	0.686129	0.514443	0.555964		PU1	0.79971	0.75489	0.754736	0.701512	0.727279	0.686047	0.630358	0.558763	0.549139	0.535691	0.524288	0.593919	0.591933	0.576532	0.577483	0.497275	0.552926
SIN3	0.943782	0.832374	0.867413	0.929238	0.936732	0.844603	0.84811	0.889713	0.568785	0.515962	0.572004	0.89428	0.907833	0.795642	0.902874	0.604236	0.504158		SIN3	0.664534	0.636676	0.630718	0.645076	0.648191	0.583881	0.60556	0.571019	0.539987	0.531464	0.563461	0.561485	0.538113	0.599987	0.545248	0.547002	0.561215
SIX5	0.945688	0.878193	0.865108	0.944775	0.943046	0.782607	0.875624	0.886093	0.60668	0.55011	0.592081	0.879682	0.911857	0.756123	0.91044	0.606608	0.611914		SIX5	0.632788	0.592371	0.6064	0.614212	0.638932	0.62754	0.542255	0.562089	0.509578	0.573675	0.547504	0.589953	0.595419	0.542425	0.571933	0.590146	0.61131
SP1	0.968338	0.888587	0.895238	0.937958	0.941461	0.802335	0.868601	0.886802	0.609467	0.576076	0.49264	0.900984	0.911584	0.744551	0.899428	0.629407	0.552141		SP1	0.669122	0.567216	0.668892	0.610147	0.665508	0.668339	0.510831	0.513788	0.533769	0.594666	0.593849	0.511521	0.538569	0.497008	0.544841	0.544669	0.560874
SP2	0.905416	0.856669	0.863662	0.867745	0.892859	0.818258	0.830662	0.828263	0.586953	0.550891	0.472436	0.842019	0.845005	0.723649	0.862054	0.665433	0.565847		SP2	0.595074	0.563811	0.682178	0.593274	0.606798	0.629911	0.552679	0.464932	0.547434	0.447193	0.522856	0.52301	0.547126	0.520053	0.504936	0.482646	0.448889
SRF	0.930943	0.89964	0.906578	0.893891	0.907875	0.815264	0.838079	0.86621	0.579834	0.481114	0.602992	0.870697	0.856371	0.738403	0.877852	0.647522	0.453307		SRF	0.709504	0.650444	0.664331	0.600259	0.675851	0.644157	0.527459	0.577071	0.535799	0.577755	0.552348	0.52953	0.536298	0.570932	0.548798	0.587666	0.535928
STAT5A	0.915979	0.836479	0.828908	0.914664	0.902413	0.679137	0.850965	0.880435	0.524844	0.503996	0.678742	0.885036	0.885378	0.763631	0.853305	0.521373	0.525711		STAT5A	0.806272	0.682833	0.776507	0.781833	0.820222	0.767505	0.697405	0.620952	0.506596	0.567018	0.724628	0.678454	0.701676	0.650149	0.694566	0.58578	0.508678
TAF1	0.975982	0.850514	0.895309	0.964753	0.968009	0.852214	0.871463	0.931053	0.553332	0.566568	0.504107	0.919678	0.934906	0.77473	0.951747	0.641612	0.586139		TAF1	0.637182	0.560584	0.618944	0.606231	0.628783	0.600071	0.539899	0.53848	0.520917	0.52843	0.559819	0.542057	0.516419	0.528222	0.542059	0.527841	0.489772
TAF7	0.931305	0.817374	0.833683	0.879829	0.907526	0.747768	0.841609	0.856687	0.565461	0.509521	0.490115	0.876048	0.883883	0.808856	0.884202	0.557671	0.486106		TAF7	0.744126	0.650228	0.707811	0.683756	0.750163	0.724389	0.627891	0.614052	0.553729	0.564317	0.607504	0.597334	0.653478	0.661558	0.664391	0.607272	0.542166
TEAD4	0.851464	0.797941	0.815839	0.808475	0.809227	0.590081	0.760893	0.751539	0.497382	0.574579	0.706256	0.755639	0.753918	0.713801	0.76585	0.515246	0.595179		TEAD4	0.858716	0.733649	0.771212	0.801815	0.834977	0.725675	0.619392	0.527926	0.48657	0.52423	0.692602	0.527632	0.538783	0.567067	0.577458	0.536796	0.532658
THAP1	0.944265	0.858757	0.891252	0.908495	0.931753	0.854979	0.847648	0.865013	0.573498	0.503171	0.550293	0.871339	0.88295	0.739749	0.874545	0.622249	0.557104		THAP1	0.609424	0.518515	0.541391	0.618112	0.620074	0.555246	0.516185	0.551322	0.478052	0.456122	0.53752	0.519215	0.578525	0.568821	0.562883	0.487546	0.517709
TRIM	0.918086	0.807206	0.808768	0.899525	0.886263	0.676743	0.807042	0.843185	0.564155	0.55028	0.638479	0.843045	0.83681	0.708997	0.83791	0.587621	0.530728		TRIM	0.811434	0.709585	0.755807	0.768068	0.797174	0.740128	0.667128	0.585932	0.497342	0.57321	0.644403	0.621695	0.642331	0.605933	0.643373	0.594229	0.526203
USF1	0.820291	0.743126	0.752472	0.789367	0.797114	0.695208	0.783172	0.747634	0.530008	0.518368	0.637278	0.766785	0.744752	0.652492	0.753516	0.544882	0.526489		USF1	0.724216	0.713957	0.721812	0.670753	0.70042	0.661423	0.581565	0.543281	0.540281	0.530929	0.522698	0.562145	0.571562	0.556633	0.569389	0.58762	0.532741
YY1	0.89174	0.852764	0.850351	0.860013	0.870854	0.774011	0.822654	0.777945	0.51803	0.511159	0.614789	0.825269	0.805374	0.693086	0.816147	0.560061	0.48046		YY1	0.789095	0.694556	0.700563	0.697631	0.714929	0.618196	0.509343	0.61118	0.495881	0.539854	0.570978	0.562067	0.5562	0.554758	0.560878	0.529942	0.542734
ZBTB33	0.867877	0.723068	0.831375	0.782764	0.881944	0.815705	0.655004	0.7082	0.615028	0.56851	0.487224	0.709847	0.721822	0.744124	0.708823	0.564948	0.585381		ZBTB33	0.735302	0.662441	0.749512	0.668803	0.736231	0.736324	0.575926	0.521547	0.389709	0.403827	0.590926	0.604672	0.621018	0.586004	0.575555	0.412882	0.441395
ZBTB7	0.925923	0.845924	0.899007	0.865867	0.914184	0.871436	0.806248	0.75469	0.533459	0.565273	0.610838	0.844829	0.81219	0.672914	0.803235	0.611514	0.509236		ZBTB7	0.737915	0.617234	0.639682	0.696832	0.704855	0.555962	0.500941	0.629427	0.514905	0.489789	0.598496	0.578505	0.579155	0.587021	0.591939	0.498295	0.534864
ACC																			ACC
	All	DNaseI	DNaseI+GC	Histone	Histone+GC	GC	H2A.z	H3K27ac	H3K27me3	H3K36me3	H3K4me1	H3K4me2	H3K4me3	H3K79me2	H3K9ac	H3K9me3	H4K20me1			All	DNaseI	DNaseI+GC	Histone	Histone+GC	GC	H2A.z	H3K27ac	H3K27me3	H3K36me3	H3K4me1	H3K4me2	H3K4me3	H3K79me2	H3K9ac	H3K9me3	H4K20me1
ATF3	0.801855	0.769815	0.775717	0.782462	0.790894	0.696459	0.751265	0.72597	0.510961	0.493255	0.620573	0.761383	0.765599	0.645025	0.754637	0.549747	0.493255		ATF3	0.712585	0.617347	0.651361	0.660714	0.677721	0.653912	0.517007	0.586735	0.482993	0.528912	0.592687	0.521259	0.521259	0.509354	0.517857	0.537415	0.518707
BCL3	0.880597	0.701493	0.701493	0.835821	0.791045	0.656716	0.61194	0.820896	0.522388	0.58209	0.552239	0.791045	0.791045	0.850746	0.746269	0.507463	0.626866		BCL3	0.632353	0.573529	0.573529	0.617647	0.617647	0.573529	0.529412	0.426471	0.529412	0.441176	0.661765	0.573529	0.617647	0.544118	0.602941	0.529412	0.544118
BCLAF1	0.91055	0.78211	0.800459	0.876147	0.889908	0.727064	0.795872	0.844037	0.550459	0.504587	0.571101	0.853211	0.857798	0.715596	0.864679	0.642202	0.490826		BCLAF1	0.718535	0.624714	0.684211	0.684211	0.716247	0.672769	0.528604	0.544622	0.508009	0.578947	0.629291	0.498856	0.533181	0.480549	0.508009	0.574371	0.524027
CBX3	0.820833	0.734524	0.734524	0.785714	0.799405	0.645833	0.735714	0.740476	0.504167	0.535714	0.639881	0.745833	0.744643	0.645238	0.73869	0.547024	0.511905		CBX3	0.742908	0.667849	0.687943	0.706265	0.727541	0.663712	0.602246	0.520686	0.480496	0.537234	0.596927	0.570331	0.547872	0.550236	0.552009	0.603428	0.5526
CEBPB	0.698134	0.666301	0.67618	0.667398	0.668496	0.51921	0.639956	0.624588	0.518112	0.553238	0.644347	0.641054	0.639956	0.623491	0.627881	0.487377	0.548847		CEBPB	0.759647	0.672547	0.681367	0.680265	0.67806	0.567806	0.561191	0.517089	0.496141	0.554576	0.587652	0.495039	0.472988	0.53032	0.464168	0.496141	0.54796
E2F6	0.865024	0.750937	0.811462	0.826995	0.862882	0.775576	0.779861	0.738618	0.543117	0.554901	0.54526	0.804499	0.80075	0.622924	0.767006	0.587038	0.556508		E2F6	0.653368	0.613472	0.625907	0.625389	0.622798	0.563731	0.519171	0.55285	0.522798	0.527979	0.552332	0.505699	0.507254	0.541969	0.519171	0.538342	0.490155
EGR1	0.805978	0.75228	0.777102	0.766971	0.797872	0.738095	0.708713	0.705167	0.534448	0.547619	0.573455	0.756839	0.746201	0.610942	0.730496	0.567882	0.511651		EGR1	0.712487	0.679758	0.686304	0.64854	0.654582	0.613797	0.580564	0.509063	0.51863	0.523162	0.554884	0.561934	0.560926	0.530715	0.541289	0.541793	0.490433
ELF1	0.810967	0.743201	0.769059	0.78288	0.794472	0.706197	0.751672	0.716005	0.534106	0.518502	0.600535	0.775301	0.756576	0.619706	0.748105	0.576906	0.493535		ELF1	0.687472	0.605439	0.612127	0.626393	0.625947	0.57111	0.530539	0.585377	0.511815	0.524744	0.570664	0.54436	0.541685	0.549264	0.546144	0.523406	0.517165
ETS1	0.902174	0.78913	0.827174	0.881522	0.905435	0.783696	0.802174	0.830435	0.561957	0.561957	0.483696	0.846739	0.86087	0.701087	0.856522	0.588043	0.508696		ETS1	0.612004	0.548767	0.587353	0.593783	0.596999	0.571275	0.535906	0.555198	0.510182	0.54448	0.529475	0.50268	0.514469	0.521972	0.503751	0.528403	0.495177
FOSL	0.743243	0.692568	0.682432	0.736486	0.743243	0.591216	0.682432	0.706081	0.516892	0.513514	0.679054	0.699324	0.689189	0.625	0.692568	0.513514	0.550676		FOSL	0.664384	0.640411	0.671233	0.623288	0.616438	0.630137	0.55137	0.510274	0.503425	0.527397	0.59589	0.558219	0.547945	0.489726	0.568493	0.517123	0.510274
GABP	0.857143	0.797533	0.819116	0.847893	0.860226	0.76259	0.807811	0.789311	0.564234	0.551901	0.546763	0.838643	0.82631	0.659815	0.819116	0.597122	0.537513		GABP	0.662204	0.578785	0.637487	0.636457	0.659114	0.631308	0.550978	0.495366	0.521112	0.53553	0.624099	0.531411	0.53965	0.479918	0.543769	0.565396	0.553038
GATA-2	0.760807	0.685879	0.682997	0.743516	0.766571	0.501441	0.694524	0.729107	0.512968	0.582133	0.700288	0.723343	0.726225	0.636888	0.740634	0.463977	0.504323		GATA-2	0.731214	0.67341	0.66185	0.630058	0.67341	0.592486	0.589595	0.50578	0.468208	0.534682	0.624277	0.520231	0.540462	0.526012	0.549133	0.528902	0.517341
HDAC2	0.856436	0.79703	0.799505	0.819307	0.831683	0.735149	0.774752	0.809406	0.554455	0.5	0.618812	0.804455	0.794554	0.69802	0.811881	0.589109	0.532178		HDAC2	0.7725	0.6225	0.72	0.7275	0.76	0.72	0.615	0.4875	0.5	0.54	0.66	0.5725	0.6325	0.54	0.58	0.5775	0.52
MAX	0.825877	0.760246	0.787035	0.780338	0.814894	0.713099	0.757568	0.701848	0.512456	0.504688	0.62711	0.774712	0.735334	0.636753	0.725958	0.518618	0.525315		MAX	0.703741	0.64459	0.650152	0.634985	0.656977	0.59909	0.505308	0.578109	0.517947	0.534378	0.582154	0.542214	0.533873	0.544995	0.54272	0.533114	0.520728
MEF2A	0.800866	0.757576	0.766234	0.74026	0.727273	0.614719	0.709957	0.731602	0.497835	0.47619	0.597403	0.757576	0.727273	0.666667	0.748918	0.584416	0.510823		MEF2A	0.705882	0.650735	0.691176	0.680147	0.702206	0.694853	0.599265	0.533088	0.525735	0.477941	0.617647	0.566176	0.610294	0.577206	0.558824	0.555147	0.544118
NR2F2	0.821038	0.75	0.754098	0.782787	0.77459	0.647541	0.724044	0.744536	0.530055	0.530055	0.651639	0.743169	0.747268	0.673497	0.744536	0.471311	0.52459		NR2F2	0.70692	0.606513	0.658073	0.683853	0.700136	0.675712	0.616011	0.495251	0.496608	0.518318	0.591588	0.567164	0.575305	0.526459	0.565807	0.510176	0.500678
NRSF	0.763158	0.723684	0.731908	0.731908	0.764803	0.692434	0.700658	0.728618	0.529605	0.508224	0.583882	0.741776	0.743421	0.65625	0.741776	0.532895	0.513158		NRSF	0.725166	0.665563	0.695364	0.701987	0.720199	0.668874	0.592715	0.523179	0.519868	0.523179	0.57947	0.548013	0.584437	0.56457	0.589404	0.516556	0.513245
PML	0.898458	0.744216	0.763496	0.890746	0.890746	0.687661	0.802057	0.862468	0.560411	0.487147	0.506427	0.829049	0.857326	0.728792	0.883033	0.562982	0.51928		PML	0.710495	0.566948	0.693607	0.722557	0.704463	0.68275	0.664656	0.620024	0.517491	0.552473	0.665862	0.659831	0.677925	0.583836	0.686369	0.542823	0.509047
POL2	0.887189	0.770554	0.790631	0.869025	0.869981	0.722753	0.776291	0.829828	0.592734	0.508604	0.500956	0.830784	0.827916	0.725621	0.843212	0.595602	0.523901		POL2	0.681462	0.590949	0.64926	0.656223	0.672759	0.644909	0.607485	0.583986	0.508268	0.542211	0.613577	0.597911	0.625762	0.565709	0.630983	0.554395	0.511749
PU1	0.689076	0.64916	0.651261	0.67542	0.680672	0.611345	0.665966	0.658613	0.508403	0.529412	0.612395	0.658613	0.662815	0.589286	0.643908	0.515756	0.534664		PU1	0.737395	0.69958	0.698529	0.651261	0.669118	0.64916	0.588235	0.540966	0.519958	0.470588	0.533613	0.571429	0.543067	0.564076	0.561975	0.506303	0.536765
SIN3	0.884615	0.748932	0.80235	0.877137	0.876068	0.773504	0.793803	0.818376	0.55235	0.511752	0.557692	0.84188	0.862179	0.731838	0.850427	0.558761	0.49359		SIN3	0.625532	0.593617	0.604255	0.602128	0.594681	0.557447	0.555319	0.543617	0.495745	0.510638	0.526596	0.561702	0.530851	0.57766	0.546809	0.538298	0.552128
SIX5	0.885813	0.806228	0.809689	0.889273	0.889273	0.737024	0.813149	0.83045	0.598616	0.557093	0.512111	0.813149	0.861592	0.692042	0.851211	0.577855	0.577855		SIX5	0.607639	0.569444	0.583333	0.600694	0.621528	0.590278	0.541667	0.545139	0.510417	0.475694	0.555556	0.559028	0.59375	0.545139	0.552083	0.590278	0.583333
SP1	0.909091	0.777512	0.796651	0.897129	0.880383	0.744019	0.801435	0.815789	0.564593	0.557416	0.480861	0.832536	0.866029	0.722488	0.808612	0.598086	0.547847		SP1	0.621103	0.534772	0.623501	0.580336	0.618705	0.618705	0.482014	0.501199	0.513189	0.558753	0.585132	0.498801	0.534772	0.479616	0.522782	0.522782	0.467626
SP2	0.853571	0.760714	0.760714	0.835714	0.842857	0.746429	0.767857	0.785714	0.589286	0.517857	0.471429	0.789286	0.789286	0.689286	0.796429	0.621429	0.564286		SP2	0.577061	0.551971	0.670251	0.566308	0.555556	0.577061	0.551971	0.512545	0.53405	0.512545	0.526882	0.512545	0.483871	0.523297	0.501792	0.512545	0.501792
SRF	0.865269	0.835329	0.850299	0.856287	0.868263	0.754491	0.781437	0.799401	0.586826	0.505988	0.55988	0.808383	0.799401	0.685629	0.826347	0.595808	0.473054		SRF	0.653495	0.62614	0.610942	0.56231	0.650456	0.617021	0.504559	0.574468	0.531915	0.541033	0.541033	0.528875	0.486322	0.556231	0.516717	0.519757	0.49848
STAT5A	0.836957	0.757246	0.764493	0.847826	0.844203	0.626812	0.778986	0.822464	0.507246	0.5	0.641304	0.822464	0.818841	0.67029	0.807971	0.528986	0.521739		STAT5A	0.731618	0.613971	0.713235	0.702206	0.735294	0.702206	0.632353	0.588235	0.5	0.566176	0.636029	0.661765	0.676471	0.584559	0.661765	0.544118	0.5
TAF1	0.938402	0.772859	0.820019	0.918191	0.927815	0.769971	0.814244	0.87488	0.541867	0.537055	0.499519	0.871992	0.880654	0.714148	0.896054	0.624639	0.570741		TAF1	0.601266	0.548825	0.582278	0.577758	0.595841	0.568716	0.534358	0.524412	0.517179	0.518987	0.533454	0.533454	0.509946	0.511754	0.527125	0.515371	0.508137
TAF7	0.87619	0.72381	0.747619	0.866667	0.861905	0.671429	0.790476	0.82381	0.509524	0.495238	0.457143	0.819048	0.828571	0.771429	0.861905	0.514286	0.533333		TAF7	0.6875	0.600962	0.6875	0.668269	0.682692	0.697115	0.615385	0.591346	0.543269	0.519231	0.610577	0.610577	0.634615	0.615385	0.620192	0.552885	0.461538
TEAD4	0.776554	0.746762	0.750648	0.744171	0.750648	0.555699	0.707902	0.690415	0.499352	0.557642	0.653497	0.709197	0.694948	0.665803	0.707902	0.50842	0.569301		TEAD4	0.783907	0.675535	0.695652	0.730045	0.763141	0.670344	0.581441	0.529526	0.500973	0.519792	0.637897	0.529526	0.54575	0.547047	0.547696	0.538611	0.526931
THAP1	0.9	0.785294	0.823529	0.864706	0.902941	0.755882	0.788235	0.820588	0.579412	0.529412	0.544118	0.820588	0.817647	0.711765	0.841176	0.6	0.55		THAP1	0.565089	0.508876	0.550296	0.579882	0.573964	0.58284	0.511834	0.550296	0.511834	0.511834	0.523669	0.497041	0.571006	0.556213	0.544379	0.505917	0.508876
TRIM	0.839721	0.736934	0.726481	0.825784	0.799652	0.614983	0.738676	0.783972	0.456446	0.519164	0.592334	0.783972	0.790941	0.66899	0.794425	0.550523	0.52439		TRIM	0.743945	0.650519	0.702422	0.717993	0.749135	0.702422	0.633218	0.544983	0.50692	0.562284	0.640138	0.598616	0.621107	0.589965	0.617647	0.576125	0.529412
USF1	0.757688	0.671587	0.677737	0.738007	0.746617	0.651907	0.720787	0.702337	0.523985	0.483395	0.592866	0.722017	0.704797	0.638376	0.701107	0.521525	0.473555		USF1	0.688199	0.677019	0.673292	0.621118	0.648447	0.638509	0.55528	0.521739	0.522981	0.522981	0.535404	0.540373	0.554037	0.542857	0.541615	0.561491	0.500621
YY1	0.820433	0.775542	0.77709	0.780186	0.796698	0.700722	0.754386	0.718266	0.5129	0.504128	0.595975	0.76161	0.747162	0.653251	0.761094	0.546956	0.486068		YY1	0.71216	0.662391	0.662391	0.652642	0.654182	0.590559	0.522319	0.588507	0.498204	0.54079	0.540277	0.539251	0.548486	0.563879	0.554643	0.510518	0.526937
ZBTB33	0.806604	0.636792	0.740566	0.716981	0.792453	0.721698	0.641509	0.70283	0.509434	0.5	0.481132	0.665094	0.698113	0.70283	0.683962	0.542453	0.566038		ZBTB33	0.677885	0.629808	0.692308	0.629808	0.6875	0.6875	0.557692	0.548077	0.533654	0.543269	0.586538	0.581731	0.596154	0.567308	0.567308	0.533654	0.451923
ZBTB7	0.849521	0.773826	0.839489	0.790698	0.835385	0.808938	0.751482	0.713634	0.5171	0.540356	0.588235	0.786138	0.763338	0.630643	0.754674	0.590515	0.48974		ZBTB7	0.671203	0.593503	0.607112	0.645742	0.651888	0.53863	0.485075	0.596576	0.485075	0.485075	0.576822	0.553117	0.55619	0.569359	0.568042	0.496049	0.517559

## Sheet: Supp_Tab S4A A549
Table S4: Cross-cell line tests by applying models obtained from one of the five cell types to the (A) A549, (B) GM12878, (C) H1-hESC, (D) HepG-2, and (E) K562 cell lines, for the predictions of CTCF-TF co-occupancy.
Supplemental Table S4: (A) A549
A: CTCF-TF v.s. CTCF-only																					B: TF-CTCF v.s. TF-only
All							H2A.z							H3K27ac							All							H2A.z							H3K27ac
TF	A549	GM12878	H1-hESC	HepG-2	K562		TF	A549	GM12878	H1-hESC	HepG-2	K562		TF	A549	GM12878	H1-hESC	HepG-2	K562		TF	A549	GM12878	H1-hESC	HepG-2	K562		TF	A549	GM12878	H1-hESC	HepG-2	K562		TF	A549	GM12878	H1-hESC	HepG-2	K562
ATF3	0.901402	0.838241	0.689471	0.8892	0.899993		ATF3	0.761855	0.77133	0.685244	0.759532	0.765717		ATF3	0.86428	0.858049	0.817189	0.871386	0.86642		ATF3	0.807804	0.633942	0.484089	0.657265	0.726428		ATF3	0.551719	0.530353	0.478916	0.454946	0.560071		ATF3	0.642516	0.636186	0.561575	0.63045	0.635023
BCL3	0.921313	0.895387			0.898257		BCL3	0.736235	0.726931			0.740145		BCL3	0.894928	0.879303			0.900451		BCL3	0.749825	0.68577			0.701618		BCL3	0.568844	0.569233			0.562053		BCL3	0.566125	0.468214			0.499525
ELF1	0.876276	0.84031		0.851917	0.859007		ELF1	0.779201	0.779864		0.771145	0.781697		ELF1	0.827372	0.816728		0.824951	0.817302		ELF1	0.770347	0.682329		0.724097	0.654621		ELF1	0.534638	0.522162		0.510094	0.514601		ELF1	0.675607	0.664501		0.675562	0.670526
ETS1	0.948071	0.920025			0.928634		ETS1	0.791467	0.788033			0.802414		ETS1	0.907055	0.883028			0.899568		ETS1	0.649329	0.6385			0.619307		ETS1	0.550423	0.512637			0.502649		ETS1	0.559483	0.55372			0.558872
FOSL	0.866623			0.856609	0.861664		FOSL	0.711156			0.713138	0.713436		FOSL	0.814778			0.821414	0.816809		FOSL	0.802729			0.734949	0.649569		FOSL	0.58763			0.587686	0.588346		FOSL	0.512494			0.494826	0.512854
GABP	0.913395	0.881132	0.782597	0.856083	0.88972		GABP	0.807371	0.806736	0.536543	0.787384	0.809751		GABP	0.882072	0.875526	0.841101	0.871848	0.868499		GABP	0.690976	0.627856	0.605443	0.636058	0.64356		GABP	0.537621	0.543343	0.461401	0.463024	0.527653		GABP	0.573943	0.561834	0.525653	0.567964	0.569368
NRSF	0.905558	0.835827	0.765922	0.882023	0.886284		NRSF	0.769653	0.773943	0.737759	0.750952	0.760415		NRSF	0.85779	0.855279	0.846661	0.840788	0.855213		NRSF	0.773256	0.707775	0.695368	0.689739	0.669382		NRSF	0.614557	0.618764	0.555029	0.591287	0.621968		NRSF	0.569321	0.550226	0.538504	0.575372	0.543798
p300	0.948889	0.932026	0.77952	0.910581			p300	0.770586	0.77336	0.703062	0.780716			p300	0.927171	0.926865	0.889188	0.928871			p300	0.766783	0.675438	0.632492	0.735954			p300	0.601348	0.606133	0.440951	0.591128			p300	0.547168	0.458003	0.463595	0.545057
POL2	0.970159	0.947072	0.916539	0.946438	0.943131		POL2	0.760811	0.766134	0.753378	0.756013	0.758548		POL2	0.889524	0.890278	0.857965	0.895305	0.89203		POL2	0.696565	0.598637	0.600823	0.643248	0.589839		POL2	0.571465	0.571025	0.574226	0.564775	0.564689		POL2	0.534948	0.516528	0.534911	0.51329	0.516893
SIN3	0.9161		0.808487	0.914068	0.913978		SIN3	0.756709		0.771183	0.74519	0.769934		SIN3	0.875342		0.887042	0.877667	0.89445		SIN3	0.721021		0.631427	0.650606	0.660607		SIN3	0.540967		0.476106	0.519044	0.55857		SIN3	0.630458		0.507216	0.612645	0.608938
SIX5	0.925345	0.902858	0.880254		0.918763		SIX5	0.805737	0.814669	0.822154		0.803594		SIX5	0.881042	0.875621	0.883998		0.88811		SIX5	0.660432	0.531862	0.515049		0.577102		SIX5	0.484798	0.529679	0.476696		0.507369		SIX5	0.572637	0.56812	0.48093		0.542307
TCF12	0.911522	0.79627	0.789532	0.867039			TCF12	0.772202	0.785318	0.709251	0.779936			TCF12	0.88475	0.437095	0.87485	0.902893			TCF12	0.806238	0.754661	0.55625	0.731577			TCF12	0.594193	0.600631	0.43592	0.580898			TCF12	0.522614	0.504433	0.478919	0.515025
USF1	0.799612	0.793586	0.638009	0.799247	0.801442		USF1	0.704014	0.712832	0.625383	0.712208	0.70883		USF1	0.731483	0.743629	0.714786	0.739856	0.741705		USF1	0.780351	0.70473	0.675181	0.71527	0.697215		USF1	0.543532	0.539864	0.535756	0.534366	0.536285		USF1	0.571461	0.562526	0.488732	0.571421	0.49003
YY1	0.872081	0.783032	0.691657	0.865396	0.871344		YY1	0.765097	0.772857	0.61914	0.764728	0.777911		YY1	0.799543	0.787435	0.79981	0.805631	0.803457		YY1	0.776664	0.723524	0.660678	0.747874	0.676136		YY1	0.534905	0.531684	0.529242	0.527933	0.519875		YY1	0.6564	0.646036	0.58552	0.664185	0.649747
DNaseI + GC							H3K4me1							H3K27me3							DNaseI + GC							H3K4me1							H3K27me3
TF	A549	GM12878	H1-hESC	HepG-2	K562		TF	A549	GM12878	H1-hESC	HepG-2	K562		TF	A549	GM12878	H1-hESC	HepG-2	K562		TF	A549	GM12878	H1-hESC	HepG-2	K562		TF	A549	GM12878	H1-hESC	HepG-2	K562		TF	A549	GM12878	H1-hESC	HepG-2	K562
ATF3	0.797036	0.770856	0.765227	0.796441	0.80876		ATF3	0.640726	0.58232	0.463249	0.608975	0.640073		ATF3	0.629834	0.612223	0.38114	0.390196	0.60286		ATF3	0.68213	0.610686	0.577269	0.644385	0.661582		ATF3	0.545452	0.477898	0.493055	0.494065	0.546989		ATF3	0.53843	0.465302	0.538299	0.490669	0.461509
BCL3	0.776412	0.732146			0.788374		BCL3	0.68769	0.61279			0.619777		BCL3	0.646571	0.626207			0.651436		BCL3	0.678925	0.693332			0.6936		BCL3	0.561112	0.57635			0.572744		BCL3	0.495931	0.501551			0.4906
ELF1	0.801205	0.760812		0.797321	0.78288		ELF1	0.616791	0.539149		0.536563	0.539201		ELF1	0.624761	0.613979		0.371358	0.620919		ELF1	0.579489	0.537805		0.548028	0.552722		ELF1	0.613428	0.608204		0.609228	0.432422		ELF1	0.535111	0.53119		0.457692	0.470858
ETS1	0.837572	0.835777			0.823956		ETS1	0.641132	0.622749			0.37835		ETS1	0.677162	0.678218			0.677059		ETS1	0.632053	0.611612			0.593567		ETS1	0.518234	0.50952			0.520636		ETS1	0.521745	0.52465			0.539814
FOSL	0.740224			0.740896	0.726122		FOSL	0.741631			0.738204	0.745257		FOSL	0.605056			0.408322	0.592482		FOSL	0.738037			0.72412	0.608267		FOSL	0.560522			0.555321	0.552225		FOSL	0.502616			0.498529	0.50339
GABP	0.80817	0.791172	0.801883	0.792309	0.793771		GABP	0.627356	0.53513	0.434882	0.537931	0.467565		GABP	0.659319	0.667245	0.333308	0.337637	0.645262		GABP	0.611366	0.598955	0.542037	0.601031	0.609385		GABP	0.547439	0.541432	0.481615	0.506297	0.549183		GABP	0.497939	0.501315	0.506309	0.505822	0.503487
NRSF	0.833811	0.79483	0.83121	0.831484	0.819555		NRSF	0.61033	0.565797	0.501416	0.475387	0.541383		NRSF	0.544656	0.558452	0.431671	0.444159	0.56853		NRSF	0.69443	0.692326	0.667627	0.680245	0.68455		NRSF	0.519121	0.524782	0.509131	0.51258	0.472949		NRSF	0.537681	0.554803	0.445571	0.55399	0.516502
p300	0.749822	0.775376	0.740822	0.765882			p300	0.705546	0.698697	0.706211	0.694096			p300	0.647006	0.646335	0.366071	0.387572			p300	0.74128	0.720643	0.746893	0.725274			p300	0.554475	0.551955	0.563004	0.556132			p300	0.532463	0.505971	0.483049	0.49392
POL2	0.906378	0.888336	0.906117	0.885557	0.902712		POL2	0.661705	0.665152	0.370952	0.662879	0.454452		POL2	0.682894	0.68189	0.698909	0.304717	0.694853		POL2	0.645225	0.620661	0.628043	0.618829	0.628437		POL2	0.531694	0.526382	0.489457	0.525623	0.522735		POL2	0.519501	0.527137	0.485046	0.479715	0.522786
SIN3	0.824746		0.796153	0.809614	0.801877		SIN3	0.595203		0.592648	0.594763	0.590238		SIN3	0.594289		0.399278	0.397371	0.61395		SIN3	0.612254		0.575544	0.615397	0.585457		SIN3	0.52644		0.529884	0.519173	0.488276		SIN3	0.506578		0.49764	0.508595	0.495622
SIX5	0.828077	0.822504	0.844422		0.81048		SIX5	0.638259	0.588019	0.59471		0.59796		SIX5	0.660288	0.629298	0.670264		0.662861		SIX5	0.577991	0.532788	0.575881		0.576913		SIX5	0.514652	0.487681	0.485083		0.487068		SIX5	0.494481	0.485387	0.47973		0.488753
TCF12	0.785237	0.767152	0.778036	0.736758			TCF12	0.672676	0.603576	0.595571	0.612178			TCF12	0.620664	0.631484	0.361654	0.361112			TCF12	0.749303	0.718895	0.72752	0.718274			TCF12	0.602233	0.586135	0.589225	0.583739			TCF12	0.498201	0.506155	0.49998	0.490803
USF1	0.766002	0.755453	0.772326	0.772136	0.770086		USF1	0.582044	0.566686	0.545257	0.554287	0.560166		USF1	0.577949	0.599952	0.409958	0.3995	0.545783		USF1	0.674134	0.665975	0.652147	0.661523	0.662119		USF1	0.587798	0.491688	0.572508	0.492784	0.498227		USF1	0.51839	0.506804	0.505125	0.491889	0.51506
YY1	0.809221	0.784141	0.793017	0.804609	0.800024		YY1	0.595147	0.502545	0.458525	0.500759	0.501808		YY1	0.598251	0.59683	0.396085	0.393552	0.603494		YY1	0.632771	0.636917	0.60189	0.623419	0.616954		YY1	0.654495	0.620628	0.61003	0.651262	0.612317		YY1	0.526949	0.520226	0.526332	0.48275	0.492091
DNaseI							H3K4me2							H3K36me3							DNaseI							H3K4me2							H3K36me3
TF	A549	GM12878	H1-hESC	HepG-2	K562		TF	A549	GM12878	H1-hESC	HepG-2	K562		TF	A549	GM12878	H1-hESC	HepG-2	K562		TF	A549	GM12878	H1-hESC	HepG-2	K562		TF	A549	GM12878	H1-hESC	HepG-2	K562		TF	A549	GM12878	H1-hESC	HepG-2	K562
ATF3	0.790248	0.811099	0.789823	0.801805	0.81062		ATF3	0.818412	0.8333	0.778133	0.829002	0.824986		ATF3	0.542479	0.48251	0.458144	0.480183	0.525218		ATF3	0.593223	0.580822	0.588928	0.60358	0.599172		ATF3	0.620271	0.595621	0.638494	0.60472	0.611313		ATF3	0.522916	0.485717	0.471536	0.515374	0.50826
BCL3	0.777408	0.760342			0.791406		BCL3	0.820785	0.818349			0.837034		BCL3	0.55311	0.46169			0.568429		BCL3	0.60744	0.613513			0.620334		BCL3	0.544028	0.44886			0.461028		BCL3	0.526079	0.502264			0.514051
ELF1	0.796375	0.797529		0.79919	0.790319		ELF1	0.779192	0.785093		0.779066	0.778736		ELF1	0.515945	0.50792		0.497931	0.508142		ELF1	0.531963	0.525436		0.528803	0.536552		ELF1	0.566392	0.561121		0.559985	0.567147		ELF1	0.54357	0.546882		0.467679	0.537888
ETS1	0.825717	0.819793			0.821379		ETS1	0.800801	0.772394			0.811815		ETS1	0.516592	0.534761			0.534396		ETS1	0.550522	0.554421			0.54776		ETS1	0.549198	0.557029			0.532396		ETS1	0.552309	0.533273			0.567073
FOSL	0.732532			0.738456	0.736054		FOSL	0.795379			0.813447	0.805142		FOSL	0.565431			0.558923	0.549924		FOSL	0.725766			0.72855	0.717273		FOSL	0.528517			0.506713	0.519076		FOSL	0.52503			0.45958	0.536708
GABP	0.793067	0.784408	0.792572	0.779382	0.783634		GABP	0.819736	0.806286	0.793917	0.801947	0.814305		GABP	0.526823	0.536847	0.533401	0.517906	0.537592		GABP	0.558478	0.557807	0.555099	0.558101	0.557576		GABP	0.558608	0.449649	0.553256	0.562819	0.446825		GABP	0.561434	0.445886	0.449148	0.437504	0.544578
NRSF	0.82322	0.812923	0.833941	0.825907	0.81888		NRSF	0.825344	0.811481	0.820188	0.812355	0.818313		NRSF	0.539522	0.479085	0.492981	0.493171	0.506584		NRSF	0.655853	0.674421	0.685281	0.674472	0.678809		NRSF	0.569189	0.57319	0.574806	0.558937	0.581032		NRSF	0.524557	0.504828	0.492937	0.491551	0.510971
p300	0.74926	0.777478	0.767723	0.781646			p300	0.856915	0.861393	0.818951	0.862711			p300	0.555614	0.460635	0.45671	0.463195			p300	0.706466	0.697754	0.724025	0.705164			p300	0.528856	0.503648	0.486369	0.526379			p300	0.52565	0.535763	0.50052	0.506156
POL2	0.786018	0.785215	0.794926	0.785766	0.793847		POL2	0.801384	0.813103	0.804424	0.80569	0.811501		POL2	0.564653	0.560003	0.554928	0.558584	0.440336		POL2	0.626061	0.632285	0.619116	0.627777	0.627854		POL2	0.555151	0.553752	0.549293	0.541642	0.51121		POL2	0.588607	0.600418	0.588489	0.599621	0.590019
SIN3	0.816123		0.817995	0.822802	0.826296		SIN3	0.839959		0.841601	0.835463	0.866393		SIN3	0.558846		0.445471	0.433331	0.435919		SIN3	0.56618		0.584797	0.58462	0.583379		SIN3	0.55523		0.541651	0.511009	0.543312		SIN3	0.548238		0.47292	0.46506	0.546469
SIX5	0.818023	0.837029	0.850637		0.83503		SIX5	0.793764	0.779799	0.803478		0.811314		SIX5	0.542209	0.545354	0.553613		0.532368		SIX5	0.552031	0.544161	0.556493		0.55342		SIX5	0.495037	0.510569	0.472807		0.480887		SIX5	0.521631	0.526014	0.529307		0.536119
TCF12	0.781368	0.79489	0.787198	0.796266			TCF12	0.833989	0.838742	0.808913	0.857585			TCF12	0.543944	0.487168	0.46978	0.532457			TCF12	0.709281	0.6958	0.688799	0.661304			TCF12	0.517294	0.500941	0.518237	0.516928			TCF12	0.544493	0.536721	0.466247	0.472044
USF1	0.755488	0.766864	0.762865	0.766951	0.761808		USF1	0.717288	0.727552	0.716423	0.730103	0.726593		USF1	0.499784	0.495193	0.512905	0.507028	0.490571		USF1	0.671377	0.667621	0.657152	0.665349	0.664144		USF1	0.547957	0.503094	0.557559	0.487648	0.4936		USF1	0.559277	0.55953	0.514858	0.464125	0.562552
YY1	0.792494	0.7895	0.784694	0.7981	0.786493		YY1	0.760575	0.768087	0.763254	0.771198	0.777124		YY1	0.535076	0.501121	0.507349	0.496013	0.482962		YY1	0.623277	0.632195	0.61941	0.625173	0.625788		YY1	0.512996	0.518732	0.515703	0.523315	0.507599		YY1	0.554346	0.44424	0.439785	0.441655	0.563563
Histone + GC							H3K4me3							H3K79me2							Histone + GC							H3K4me3							H3K79me2
TF	A549	GM12878	H1-hESC	HepG-2	K562		TF	A549	GM12878	H1-hESC	HepG-2	K562		TF	A549	GM12878	H1-hESC	HepG-2	K562		TF	A549	GM12878	H1-hESC	HepG-2	K562		TF	A549	GM12878	H1-hESC	HepG-2	K562		TF	A549	GM12878	H1-hESC	HepG-2	K562
ATF3	0.882098	0.789408	0.724239	0.844293	0.871689		ATF3	0.822818	0.830122	0.819919	0.833824	0.831675		ATF3	0.641609	0.633893	0.398153	0.60587	0.632123		ATF3	0.79971	0.613419	0.487271	0.670092	0.661302		ATF3	0.623741	0.5205	0.530173	0.523746	0.62463		ATF3	0.534717	0.522549	0.499464	0.504132	0.504966
BCL3	0.915738	0.887634			0.87035		BCL3	0.836459	0.831139			0.845033		BCL3	0.697545	0.675846			0.679608		BCL3	0.727519	0.66653			0.694377		BCL3	0.587697	0.50581			0.569617		BCL3	0.481398	0.528123			0.520858
ELF1	0.855579	0.82664		0.840319	0.837341		ELF1	0.80944	0.81077		0.820088	0.806139		ELF1	0.595002	0.595233		0.610348	0.597678		ELF1	0.756265	0.686124		0.707452	0.615971		ELF1	0.639595	0.618834		0.630691	0.630225		ELF1	0.595868	0.610037		0.6062	0.606763
ETS1	0.937976	0.905948			0.915293		ETS1	0.898727	0.862012			0.888795		ETS1	0.688589	0.654628			0.663534		ETS1	0.677324	0.627831			0.616903		ETS1	0.509601	0.551903			0.535072		ETS1	0.526051	0.535734			0.543825
FOSL	0.864154			0.831787	0.844423		FOSL	0.764715			0.782812	0.765368		FOSL	0.625248			0.619635	0.633344		FOSL	0.754883			0.704915	0.697587		FOSL	0.543721			0.549995	0.543793		FOSL	0.540431			0.549118	0.476447
GABP	0.915001	0.867402	0.770924	0.871405	0.890916		GABP	0.874696	0.873404	0.856232	0.871457	0.865677		GABP	0.622005	0.604517	0.413696	0.620878	0.605886		GABP	0.686522	0.613607	0.58709	0.650814	0.617628		GABP	0.517904	0.489872	0.48083	0.494943	0.523317		GABP	0.540158	0.528567	0.532876	0.541187	0.470825
NRSF	0.900435	0.842442	0.834908	0.868047	0.870583		NRSF	0.846344	0.852199	0.822762	0.852805	0.834251		NRSF	0.647612	0.641375	0.384186	0.63833	0.649399		NRSF	0.739811	0.685317	0.667668	0.683197	0.644797		NRSF	0.614864	0.596444	0.524032	0.607409	0.599451		NRSF	0.546147	0.532066	0.449984	0.496613	0.518321
p300	0.948473	0.912314	0.769133	0.902702			p300	0.857621	0.845873	0.847013	0.860818			p300	0.676967	0.663234	0.357652	0.650552			p300	0.761583	0.688889	0.675796	0.714618			p300	0.601928	0.556477	0.51229	0.603875			p300	0.546029	0.523669	0.453039	0.541536
POL2	0.96871	0.941299	0.872433	0.951878	0.954018		POL2	0.896559	0.894553	0.893935	0.902578	0.905662		POL2	0.600625	0.605388	0.606645	0.609927	0.612195		POL2	0.672279	0.581217	0.62102	0.619945	0.552573		POL2	0.565511	0.540229	0.555968	0.529426	0.530503		POL2	0.585663	0.409237	0.583034	0.592619	0.422658
SIN3	0.902958		0.803134	0.887229	0.89511		SIN3	0.85116		0.853085	0.859745	0.865837		SIN3	0.695249		0.683798	0.711384	0.716699		SIN3	0.717446		0.61473	0.653042	0.64904		SIN3	0.553753		0.533893	0.472844	0.534932		SIN3	0.567548		0.541571	0.559245	0.567723
SIX5	0.915487	0.859352	0.785179		0.901018		SIX5	0.88161	0.870822	0.886366		0.896328		SIX5	0.627094	0.652268	0.423263		0.64173		SIX5	0.657522	0.557514	0.517112		0.555809		SIX5	0.566548	0.492398	0.516617		0.559131		SIX5	0.520377	0.500117	0.530634		0.49118
TCF12	0.906963	0.740452	0.800841	0.886403			TCF12	0.844944	0.850497	0.834766	0.870315			TCF12	0.652713	0.640544	0.370062	0.645814			TCF12	0.779292	0.730939	0.667103	0.720434			TCF12	0.603588	0.557374	0.552001	0.595651			TCF12	0.538015	0.528985	0.481323	0.528589
USF1	0.788045	0.762851	0.666235	0.783908	0.779069		USF1	0.736912	0.743047	0.62338	0.746759	0.741267		USF1	0.574444	0.587302	0.437505	0.584181	0.579979		USF1	0.747842	0.600018	0.614057	0.637978	0.646057		USF1	0.541592	0.472928	0.50762	0.464714	0.485135		USF1	0.556204	0.47991	0.533635	0.535193	0.468006
YY1	0.858432	0.810636	0.746187	0.844046	0.85885		YY1	0.803526	0.764618	0.805285	0.817351	0.808558		YY1	0.598792	0.595768	0.407936	0.603318	0.595957		YY1	0.748538	0.533034	0.621337	0.714064	0.634563		YY1	0.645127	0.592738	0.632962	0.654444	0.632111		YY1	0.621108	0.624638	0.613745	0.62472	0.617074
Histone							H3K9ac							H4K20me1							Histone							H3K9ac							H4K20me1
TF	A549	GM12878	H1-hESC	HepG-2	K562		TF	A549	GM12878	H1-hESC	HepG-2	K562		TF	A549	GM12878	H1-hESC	HepG-2	K562		TF	A549	GM12878	H1-hESC	HepG-2	K562		TF	A549	GM12878	H1-hESC	HepG-2	K562		TF	A549	GM12878	H1-hESC	HepG-2	K562
ATF3	0.880896	0.812506	0.761912	0.866817	0.864016		ATF3	0.852285	0.847277	0.805421	0.855584	0.857584		ATF3	0.563478	0.559509	0.56261	0.557463	0.451527		ATF3	0.768087	0.517061	0.496258	0.628997	0.681306		ATF3	0.517119	0.497787	0.519989	0.501859	0.499058		ATF3	0.553113	0.554705	0.457326	0.563276	0.553179
BCL3	0.915499	0.882865			0.895208		BCL3	0.872655	0.857658			0.872419		BCL3	0.569227	0.520134			0.483389		BCL3	0.723317	0.603772			0.615591		BCL3	0.560527	0.561767			0.567022		BCL3	0.553281	0.442761			0.5534
ELF1	0.862853	0.827766		0.828122	0.838449		ELF1	0.824674	0.812952		0.816412	0.810918		ELF1	0.573018	0.551665		0.568009	0.491116		ELF1	0.777324	0.679821		0.695321	0.629585		ELF1	0.640409	0.627642		0.625822	0.635068		ELF1	0.538338	0.554809		0.549905	0.530237
ETS1	0.938929	0.899366			0.910404		ETS1	0.910827	0.88853			0.895128		ETS1	0.592719	0.611548			0.599198		ETS1	0.648909	0.546627			0.572818		ETS1	0.550635	0.553717			0.527163		ETS1	0.494297	0.500033			0.498881
FOSL	0.861567			0.848181	0.846184		FOSL	0.778787			0.795795	0.781282		FOSL	0.532605			0.531242	0.479627		FOSL	0.753045			0.640944	0.600653		FOSL	0.599372			0.602873	0.602376		FOSL	0.558647			0.562646	0.436658
GABP	0.912095	0.879128	0.690635	0.866261	0.876174		GABP	0.875653	0.873431	0.787425	0.864835	0.861247		GABP	0.601308	0.601674	0.400717	0.60404	0.588246		GABP	0.670512	0.527402	0.571694	0.604246	0.621873		GABP	0.525707	0.480715	0.485344	0.492113	0.526989		GABP	0.52057	0.473115	0.516235	0.482438	0.464017
NRSF	0.892651	0.847268	0.849321	0.841063	0.83858		NRSF	0.855815	0.847449	0.845449	0.847448	0.839788		NRSF	0.507558	0.505641	0.520751	0.508655	0.498824		NRSF	0.71829	0.635826	0.635289	0.611243	0.624054		NRSF	0.615494	0.61887	0.501075	0.577245	0.596245		NRSF	0.512982	0.470277	0.478082	0.481913	0.523016
p300	0.94776	0.925564	0.825209	0.920499			p300	0.888578	0.88319	0.8498	0.887186			p300	0.567901	0.550806	0.568671	0.5636			p300	0.734761	0.60193	0.543641	0.640421			p300	0.645846	0.609444	0.338558	0.640921			p300	0.548119	0.449787	0.43699	0.450838
POL2	0.952917	0.933122	0.87899	0.933342	0.935859		POL2	0.909224	0.914974	0.906134	0.91118	0.91335		POL2	0.615975	0.612229	0.568231	0.624333	0.615853		POL2	0.699076	0.566932	0.58787	0.586252	0.54171		POL2	0.553757	0.527975	0.554776	0.528443	0.53425		POL2	0.544685	0.548694	0.544187	0.547266	0.528518
SIN3	0.901642		0.804786	0.87477	0.890937		SIN3	0.872291		0.848045	0.865899	0.883875		SIN3	0.529342		0.522699	0.536984	0.522592		SIN3	0.711433		0.607769	0.62011	0.633596		SIN3	0.565155		0.529427	0.559055	0.538341		SIN3	0.524249		0.473128	0.471479	0.465332
SIX5	0.913634	0.883589	0.793382		0.902467		SIX5	0.884726	0.896108	0.87277		0.884211		SIX5	0.625475	0.605918	0.604251		0.597163		SIX5	0.652056	0.514906	0.511417		0.541323		SIX5	0.571141	0.547384	0.539282		0.553185		SIX5	0.522931	0.452891	0.458867		0.478349
TCF12	0.902583	0.738698	0.791893	0.91022			TCF12	0.868714	0.868928	0.796256	0.874953			TCF12	0.558694	0.568581	0.564201	0.566505			TCF12	0.742794	0.64088	0.471451	0.615968			TCF12	0.610924	0.488728	0.411498	0.613433			TCF12	0.550849	0.546758	0.460252	0.520643
USF1	0.769985	0.762383	0.57948	0.762444	0.76451		USF1	0.743012	0.748569	0.722517	0.749466	0.753059		USF1	0.548611	0.539966	0.551711	0.549931	0.475018		USF1	0.681086	0.587044	0.532415	0.626184	0.595711		USF1	0.553432	0.538896	0.483991	0.566927	0.504909		USF1	0.535406	0.453175	0.451811	0.546999	0.538329
YY1	0.845978	0.750222	0.651274	0.812142	0.840486		YY1	0.811858	0.788875	0.786785	0.814346	0.808104		YY1	0.544991	0.529918	0.535158	0.545543	0.560177		YY1	0.729484	0.649051	0.61242	0.703605	0.673627		YY1	0.656134	0.610898	0.594422	0.647638	0.640474		YY1	0.552539	0.553573	0.514228	0.560363	0.546443
GC							H3K9me3														GC							H3K9me3
TF	A549	GM12878	H1-hESC	HepG-2	K562		TF	A549	GM12878	H1-hESC	HepG-2	K562									TF	A549	GM12878	H1-hESC	HepG-2	K562		TF	A549	GM12878	H1-hESC	HepG-2	K562
ATF3	0.618186	0.64608	0.622779	0.640435	0.64839		ATF3	0.560875	0.573219	0.55791	0.561598	0.566787									ATF3	0.673795	0.660874	0.675368	0.672062	0.675243		ATF3	0.536939	0.527173	0.468551	0.464876	0.539123
BCL3	0.649493	0.637254			0.653355		BCL3	0.543856	0.548056			0.549245									BCL3	0.665234	0.700127			0.688489		BCL3	0.56332	0.553064			0.571597
ELF1	0.688001	0.680906		0.687407	0.689354		ELF1	0.573004	0.566347		0.568502	0.5585									ELF1	0.52666	0.51838		0.535392	0.520023		ELF1	0.505472	0.497534		0.497941	0.498366
ETS1	0.751802	0.760891			0.755159		ETS1	0.624587	0.603288			0.614538									ETS1	0.629876	0.604214			0.602488		ETS1	0.561468	0.55131			0.574578
FOSL	0.568691			0.558839	0.554651		FOSL	0.519627			0.518443	0.489459									FOSL	0.686532			0.684921	0.575257		FOSL	0.576667			0.575767	0.583903
GABP	0.722473	0.736081	0.731732	0.695856	0.725875		GABP	0.592558	0.593324	0.579782	0.579476	0.595498									GABP	0.613798	0.598622	0.513589	0.604209	0.597252		GABP	0.560708	0.550198	0.450829	0.445776	0.565204
NRSF	0.727154	0.731447	0.732556	0.734029	0.71241		NRSF	0.545569	0.544423	0.551684	0.54778	0.55711									NRSF	0.634065	0.626653	0.639709	0.63682	0.625943		NRSF	0.561945	0.560284	0.576869	0.564796	0.554698
p300	0.632347	0.642684	0.610045	0.652768			p300	0.552534	0.455314	0.535182	0.543474										p300	0.720971	0.705438	0.688147	0.695198			p300	0.599758	0.574092	0.59807	0.582041
POL2	0.886571	0.886724	0.883982	0.864516	0.885402		POL2	0.676563	0.67883	0.686183	0.669114	0.682241									POL2	0.592755	0.587167	0.575878	0.599757	0.588217		POL2	0.540947	0.545102	0.543617	0.549405	0.539637
SIN3	0.676388		0.66128	0.673512	0.698012		SIN3	0.549029		0.555587	0.52802	0.537517									SIN3	0.608539		0.59634	0.603672	0.607529		SIN3	0.545021		0.542138	0.471646	0.540036
SIX5	0.714491	0.716406	0.728046		0.715292		SIX5	0.623913	0.597982	0.621209		0.614646									SIX5	0.567408	0.526153	0.57214		0.557486		SIX5	0.549569	0.536305	0.570927		0.553651
TCF12	0.675394	0.684991	0.6718	0.609672			TCF12	0.563549	0.563394	0.564486	0.56554										TCF12	0.727729	0.686463	0.725147	0.721241			TCF12	0.573293	0.578044	0.571755	0.418278
USF1	0.677562	0.698184	0.688623	0.691281	0.685147		USF1	0.555813	0.570051	0.577615	0.568048	0.585148									USF1	0.585019	0.585115	0.581399	0.583773	0.596894		USF1	0.547014	0.564684	0.540701	0.547081	0.552654
YY1	0.728725	0.735988	0.725912	0.739521	0.728267		YY1	0.550584	0.562212	0.560715	0.572731	0.553863									YY1	0.502262	0.505941	0.500564	0.501032	0.501696		YY1	0.513986	0.522887	0.515474	0.505513	0.518723

## Sheet: Supp_Tab S4B GM12878
Supplemental Table S4: (B) GM12878
A: CTCF-TF v.s. CTCF-only																					B: TF-CTCF v.s. TF-only
All							H2A.z							H3K27ac							All							H2A.z							H3K27ac
TF	A549	GM12878	H1-hESC	HepG-2	K562		TF	A549	GM12878	H1-hESC	HepG-2	K562		TF	A549	GM12878	H1-hESC	HepG-2	K562		TF	A549	GM12878	H1-hESC	HepG-2	K562		TF	A549	GM12878	H1-hESC	HepG-2	K562		TF	A549	GM12878	H1-hESC	HepG-2	K562
ATF2		0.897462	0.683028				ATF2		0.792728	0.753709				ATF2		0.845462	0.824972				ATF2		0.770517	0.636037				ATF2		0.652964	0.439357				ATF2		0.538966	0.470245
ATF3	0.863027	0.86736	0.7902	0.869167	0.858174		ATF3	0.780199	0.785273	0.61517	0.78925	0.788478		ATF3	0.730354	0.704517	0.711211	0.719643	0.728427		ATF3	0.701311	0.780175	0.612843	0.640682	0.610433		ATF3	0.494301	0.592905	0.453424	0.474975	0.538157		ATF3	0.593683	0.601118	0.579582	0.597351	0.597288
BCL3	0.8642	0.900519			0.845842		BCL3	0.770212	0.768472			0.767359		BCL3	0.858908	0.862737			0.864841		BCL3	0.659117	0.810785			0.743169		BCL3	0.739895	0.733581			0.734953		BCL3	0.328782	0.66402			0.660897
CEBPB		0.881047		0.781039	0.880036		CEBPB		0.757833		0.748953	0.777176		CEBPB		0.866495		0.85311	0.886113		CEBPB		0.718965		0.602665	0.682685		CEBPB		0.639384		0.605692	0.653508		CEBPB		0.518469		0.472036	0.506813
EGR1		0.921437	0.83154		0.913812		EGR1		0.822841	0.803536		0.820677		EGR1		0.809748	0.807882		0.810279		EGR1		0.710253	0.625524		0.658548		EGR1		0.532959	0.495885		0.530943		EGR1		0.577144	0.57265		0.58656
ELF1	0.91039	0.937267		0.866542	0.923825		ELF1	0.827194	0.832174		0.811011	0.824609		ELF1	0.773615	0.773842		0.77092	0.772954		ELF1	0.693405	0.745593		0.688261	0.686255		ELF1	0.545888	0.538693		0.539718	0.528851		ELF1	0.673042	0.669723		0.66465	0.667271
ETS1	0.914812	0.940456			0.936623		ETS1	0.827201	0.842726			0.84634		ETS1	0.86976	0.862223			0.867006		ETS1	0.638084	0.633332			0.613138		ETS1	0.512049	0.538811			0.514905		ETS1	0.539796	0.546989			0.552722
GABP	0.940262	0.938844	0.809825	0.804855	0.93588		GABP	0.859998	0.869103	0.761528	0.831315	0.872431		GABP	0.86845	0.869107	0.857311	0.867999	0.875787		GABP	0.569874	0.612388	0.566687	0.580047	0.553167		GABP	0.521916	0.49575	0.491163	0.499633	0.502915		GABP	0.562556	0.572023	0.522732	0.555277	0.55421
JUND		0.939433	0.748733				JUND		0.715917	0.717202				JUND		0.782344	0.798639				JUND		0.882841	0.665361				JUND		0.584541	0.466755				JUND		0.550161	0.532344
MEF2A		0.889732			0.853161		MEF2A		0.767526			0.785656		MEF2A		0.799659			0.807851		MEF2A		0.836008			0.790198		MEF2A		0.662539			0.664608		MEF2A		0.516664			0.471243
NFIC		0.925851		0.898079			NFIC		0.803306		0.795159			NFIC		0.891944		0.885169			NFIC		0.745781		0.6985			NFIC		0.687583		0.636291			NFIC		0.629161		0.617476
NRSF	0.851382	0.845893	0.677361	0.81466	0.827054		NRSF	0.755443	0.740786	0.726606	0.720539	0.734179		NRSF	0.775002	0.755794	0.751285	0.754191	0.75373		NRSF	0.762008	0.829712	0.733988	0.724438	0.761003		NRSF	0.751775	0.727077	0.666771	0.618247	0.724573		NRSF	0.674625	0.660735	0.577475	0.652311	0.662908
p300	0.902323	0.931462	0.769776	0.852754			p300	0.784671	0.785472	0.673206	0.754841			p300	0.909069	0.891321	0.888313	0.881247			p300	0.669334	0.721816	0.608609	0.654282			p300	0.610386	0.606749	0.441985	0.579199			p300	0.53426	0.507171	0.479589	0.515171
PML		0.950387			0.937996		PML		0.861593			0.85839		PML		0.909187			0.911612		PML		0.662492			0.634261		PML		0.589945			0.599666		PML		0.522598			0.507892
POL2	0.900955	0.965707	0.893266	0.936993	0.957357		POL2	0.830682	0.838406	0.843388	0.808981	0.835745		POL2	0.926039	0.930945	0.897544	0.924692	0.927797		POL2	0.570707	0.648774	0.546087	0.566842	0.601688		POL2	0.519286	0.551329	0.514802	0.556507	0.551094		POL2	0.515904	0.562979	0.515932	0.571408	0.566337
PU1		0.802821			0.796007		PU1		0.74461			0.73973		PU1		0.745034			0.742794		PU1		0.815418			0.786766		PU1		0.671467			0.67751		PU1		0.558812			0.572692
RXRA		0.892111	0.675885	0.80411			RXRA		0.765688	0.625588	0.75757			RXRA		0.786451	0.763125	0.77939			RXRA		0.831198	0.681669	0.699929			RXRA		0.581663	0.521909	0.549991			RXRA		0.699166	0.557225	0.692965
SIX5	0.887952	0.947121	0.839429		0.943203		SIX5	0.85171	0.862648	0.866795		0.86505		SIX5	0.867733	0.868246	0.851781		0.872061		SIX5	0.574336	0.685605	0.551123		0.588255		SIX5	0.492261	0.565945	0.481646		0.55201		SIX5	0.571664	0.587327	0.543684		0.520123
SP1		0.918979	0.809386	0.908778	0.899288		SP1		0.832978	0.791885	0.807542	0.827574		SP1		0.834537	0.823973	0.83516	0.837538		SP1		0.711077	0.61334	0.640267	0.669728		SP1		0.553521	0.486803	0.548747	0.559842		SP1		0.567991	0.517689	0.566061	0.559431
SRF		0.899739		0.848389	0.884294		SRF		0.81987		0.744162	0.807475		SRF		0.811938		0.796579	0.799092		SRF		0.767424		0.700644	0.701474		SRF		0.56829		0.491601	0.565724		SRF		0.543361		0.552526	0.546873
STAT5A		0.896481			0.877516		STAT5A		0.800958			0.791029		STAT5A		0.859548			0.871169		STAT5A		0.766337			0.704606		STAT5A		0.671982			0.669932		STAT5A		0.546544			0.557593
TAF1		0.968851	0.785962	0.958048	0.966123		TAF1		0.870916	0.834941	0.829978	0.875033		TAF1		0.919577	0.917716	0.921081	0.92621		TAF1		0.614511	0.585891	0.586573	0.597342		TAF1		0.5499	0.531368	0.477651	0.541786		TAF1		0.550293	0.513956	0.54835	0.547563
TCF12	0.816381	0.920475	0.685594	0.767629			TCF12	0.765794	0.768465	0.724053	0.761946			TCF12	0.402501	0.619465	0.403176	0.400351			TCF12	0.738429	0.797395	0.595568	0.732026			TCF12	0.555925	0.558836	0.473037	0.562929			TCF12	0.435751	0.594967	0.58518	0.418144
USF1	0.83108	0.866179	0.648437	0.839956	0.838002		USF1	0.755486	0.798078	0.611095	0.7729	0.783107		USF1	0.750125	0.751722	0.749881	0.748495	0.745132		USF1	0.653437	0.734783	0.583872	0.638202	0.674999		USF1	0.538668	0.57566	0.565247	0.543988	0.560359		USF1	0.52027	0.521658	0.485803	0.509172	0.490972
YY1	0.824544	0.884038	0.7386	0.814993	0.825459		YY1	0.729981	0.731649	0.648815	0.727812	0.730549		YY1	0.622098	0.624443	0.625015	0.624384	0.625193		YY1	0.829885	0.891806	0.827405	0.840942	0.832616		YY1	0.605045	0.661099	0.64708	0.636417	0.518893		YY1	0.804955	0.799139	0.784228	0.803274	0.804458
ZBTB33		0.908013		0.870474	0.8483		ZBTB33		0.824184		0.714245	0.819399		ZBTB33		0.846433		0.84416	0.83996		ZBTB33		0.658512		0.58361	0.629882		ZBTB33		0.559388		0.537976	0.541323		ZBTB33		0.511894		0.521233	0.474011
DNaseI + GC							H3K4me1							H3K27me3							DNaseI + GC							H3K4me1							H3K27me3
TF	A549	GM12878	H1-hESC	HepG-2	K562		TF	A549	GM12878	H1-hESC	HepG-2	K562		TF	A549	GM12878	H1-hESC	HepG-2	K562		TF	A549	GM12878	H1-hESC	HepG-2	K562		TF	A549	GM12878	H1-hESC	HepG-2	K562		TF	A549	GM12878	H1-hESC	HepG-2	K562
ATF2		0.694967	0.690643				ATF2		0.673663	0.669095				ATF2		0.654219	0.345639				ATF2		0.718769	0.708707				ATF2		0.611497	0.461878				ATF2		0.547358	0.447952
ATF3	0.844545	0.847676	0.854813	0.82039	0.835098		ATF3	0.541304	0.52371	0.556159	0.515803	0.509549		ATF3	0.673601	0.660507	0.34118	0.329902	0.669858		ATF3	0.541157	0.618939	0.628936	0.526609	0.525793		ATF3	0.374175	0.622335	0.632939	0.63975	0.402694		ATF3	0.513818	0.500771	0.53074	0.493251	0.490753
BCL3	0.721489	0.746297			0.718295		BCL3	0.622086	0.633727			0.64389		BCL3	0.687118	0.676963			0.681577		BCL3	0.776445	0.790649			0.757107		BCL3	0.525201	0.535969			0.524026		BCL3	0.352051	0.628134			0.573197
CEBPB		0.665838		0.62744	0.634694		CEBPB		0.712255		0.69894	0.700659		CEBPB		0.623412		0.376605	0.669221		CEBPB		0.679682		0.602554	0.568007		CEBPB		0.571539		0.576633	0.5752		CEBPB		0.485882		0.504508	0.509569
EGR1		0.866515	0.866592		0.854717		EGR1		0.538619	0.53024		0.537788		EGR1		0.674956	0.326155		0.684165		EGR1		0.646726	0.61484		0.634225		EGR1		0.568036	0.567857		0.515542		EGR1		0.510776	0.511819		0.501703
ELF1	0.840946	0.873518		0.816289	0.873557		ELF1	0.521863	0.614087		0.608796	0.611154		ELF1	0.658075	0.635724		0.348649	0.649479		ELF1	0.616562	0.636833		0.616812	0.632597		ELF1	0.594033	0.598334		0.596822	0.491364		ELF1	0.538972	0.540246		0.462603	0.474632
ETS1	0.855268	0.859762			0.851718		ETS1	0.523574	0.546903			0.435212		ETS1	0.731807	0.75007			0.732402		ETS1	0.627376	0.606761			0.601282		ETS1	0.513209	0.505776			0.504223		ETS1	0.530025	0.532252			0.516206
GABP	0.85985	0.872626	0.861236	0.872165	0.87101		GABP	0.51096	0.555925	0.461375	0.55081	0.464285		GABP	0.7473	0.724551	0.265663	0.272819	0.719544		GABP	0.55019	0.560878	0.521441	0.551049	0.568264		GABP	0.504738	0.493566	0.535612	0.524655	0.497549		GABP	0.520437	0.519494	0.479007	0.516397	0.530277
JUND		0.72983	0.54				JUND		0.73811	0.764045				JUND		0.621096	0.375766				JUND		0.654711	0.578197				JUND		0.64684	0.615162				JUND		0.552236	0.48418
MEF2A		0.739887			0.74014		MEF2A		0.669522			0.671825		MEF2A		0.674225			0.676565		MEF2A		0.788686			0.773394		MEF2A		0.623378			0.633243		MEF2A		0.559272			0.440962
NFIC		0.647627		0.649098			NFIC		0.690361		0.69701			NFIC		0.664978		0.339425			NFIC		0.69154		0.689151			NFIC		0.586635		0.566544			NFIC		0.545131		0.455576
NRSF	0.784436	0.798689	0.803047	0.806708	0.786909		NRSF	0.533294	0.531939	0.475738	0.522936	0.487402		NRSF	0.639987	0.616158	0.375486	0.39246	0.621618		NRSF	0.801408	0.790439	0.795903	0.759403	0.778327		NRSF	0.549569	0.549906	0.547365	0.521649	0.447827		NRSF	0.647722	0.618231	0.353378	0.628577	0.594188
p300	0.679731	0.691174	0.69096	0.665911			p300	0.68723	0.704811	0.689008	0.659359			p300	0.659288	0.672692	0.345404	0.374613			p300	0.652505	0.633861	0.644125	0.627739			p300	0.60206	0.593291	0.585817	0.588344			p300	0.534813	0.556905	0.471748	0.470684
PML		0.790183			0.786811		PML		0.541147			0.541351		PML		0.70821			0.716267		PML		0.639173			0.634219		PML		0.577379			0.574183		PML		0.531782			0.534558
POL2	0.795463	0.78794	0.778323	0.783072	0.770782		POL2	0.536669	0.533519	0.500656	0.536821	0.506067		POL2	0.716386	0.725707	0.725261	0.275721	0.718203		POL2	0.584308	0.592539	0.576571	0.576116	0.596798		POL2	0.55245	0.547386	0.466508	0.555002	0.556161		POL2	0.534557	0.529033	0.472109	0.471229	0.537768
PU1		0.680676			0.664471		PU1		0.672621			0.685173		PU1		0.597789			0.605103		PU1		0.785685			0.778474		PU1		0.545755			0.547376		PU1		0.551714			0.549897
RXRA		0.828786	0.83998	0.830791			RXRA		0.566025	0.559466	0.587166			RXRA		0.714771	0.293279	0.331185			RXRA		0.678002	0.673157	0.661392			RXRA		0.576988	0.500632	0.532875			RXRA		0.506504	0.493113	0.512249
SIX5	0.859335	0.854581	0.861644		0.867445		SIX5	0.542028	0.612894	0.608799		0.614148		SIX5	0.750473	0.756547	0.743883		0.740056		SIX5	0.598308	0.608895	0.597884		0.605592		SIX5	0.488319	0.509283	0.520159		0.511163		SIX5	0.564713	0.568934	0.572064		0.55984
SP1		0.825455	0.823568	0.805646	0.82532		SP1		0.592863	0.585468	0.590075	0.58632		SP1		0.699857	0.702325	0.317929	0.695904		SP1		0.672536	0.666331	0.653456	0.67084		SP1		0.580381	0.585631	0.578525	0.590631		SP1		0.527908	0.46713	0.527664	0.521363
SRF		0.831206		0.761741	0.829979		SRF		0.527582		0.523691	0.52391		SRF		0.679773		0.327036	0.682988		SRF		0.706059		0.652758	0.694136		SRF		0.558508		0.581344	0.555295		SRF		0.541634		0.540781	0.542167
STAT5A		0.713939			0.701067		STAT5A		0.635507			0.626215		STAT5A		0.667221			0.683675		STAT5A		0.702708			0.698786		STAT5A		0.608789			0.580898		STAT5A		0.552211			0.544797
TAF1		0.835097	0.83034	0.839752	0.835876		TAF1		0.551857	0.558633	0.553406	0.549386		TAF1		0.750862	0.743434	0.263596	0.744307		TAF1		0.577352	0.578353	0.587216	0.587744		TAF1		0.52866	0.484121	0.511635	0.527693		TAF1		0.516013	0.475485	0.518295	0.506484
TCF12	0.806529	0.812258	0.805908	0.683806			TCF12	0.598692	0.661549	0.637965	0.656538			TCF12	0.648735	0.647025	0.356505	0.362977			TCF12	0.727418	0.737331	0.729254	0.714274			TCF12	0.557844	0.616077	0.607421	0.610628			TCF12	0.485341	0.522293	0.479628	0.47617
USF1	0.790357	0.8011	0.794874	0.764589	0.773053		USF1	0.571829	0.584688	0.583891	0.586228	0.572109		USF1	0.640496	0.652707	0.354186	0.366915	0.603544		USF1	0.673113	0.684633	0.653667	0.664952	0.666241		USF1	0.540774	0.530672	0.544283	0.521368	0.524458		USF1	0.5249	0.558294	0.46018	0.550743	0.553857
YY1	0.829698	0.858325	0.852125	0.835468	0.837371		YY1	0.470909	0.647034	0.634151	0.644461	0.643741		YY1	0.559497	0.554969	0.437562	0.437181	0.556711		YY1	0.690511	0.717693	0.686259	0.66009	0.67491		YY1	0.604017	0.634285	0.601885	0.611378	0.636291		YY1	0.605047	0.60515	0.60805	0.394025	0.501238
ZBTB33		0.782157		0.783809	0.794572		ZBTB33		0.518845		0.54167	0.492298		ZBTB33		0.684559		0.321685	0.694429		ZBTB33		0.623492		0.595095	0.601083		ZBTB33		0.499362		0.516112	0.51559		ZBTB33		0.560936		0.5339	0.460679
DNaseI							H3K4me2							H3K36me3							DNaseI							H3K4me2							H3K36me3
TF	A549	GM12878	H1-hESC	HepG-2	K562		TF	A549	GM12878	H1-hESC	HepG-2	K562		TF	A549	GM12878	H1-hESC	HepG-2	K562		TF	A549	GM12878	H1-hESC	HepG-2	K562		TF	A549	GM12878	H1-hESC	HepG-2	K562		TF	A549	GM12878	H1-hESC	HepG-2	K562
ATF2		0.694913	0.692083				ATF2		0.813798	0.808293				ATF2		0.519667	0.514925				ATF2		0.687609	0.677924				ATF2		0.516032	0.483671				ATF2		0.554804	0.444938
ATF3	0.843815	0.835979	0.840722	0.836226	0.826414		ATF3	0.755357	0.740951	0.762629	0.743544	0.726631		ATF3	0.421482	0.61651	0.597251	0.618535	0.428335		ATF3	0.547577	0.661558	0.595417	0.50997	0.518228		ATF3	0.451701	0.537168	0.46345	0.447443	0.464312		ATF3	0.510372	0.499166	0.506017	0.495265	0.507272
BCL3	0.712081	0.715612			0.707153		BCL3	0.811329	0.813792			0.819535		BCL3	0.486103	0.515646			0.475595		BCL3	0.789075	0.769186			0.781932		BCL3	0.357414	0.632167			0.643503		BCL3	0.581831	0.580348			0.587492
CEBPB		0.654248		0.64431	0.663805		CEBPB		0.820514		0.81707	0.838149		CEBPB		0.516653		0.503727	0.487806		CEBPB		0.614141		0.606628	0.584546		CEBPB		0.509425		0.500043	0.502573		CEBPB		0.525563		0.527551	0.537016
EGR1		0.804773	0.811833		0.802316		EGR1		0.824659	0.820042		0.819822		EGR1		0.590999	0.605175		0.605949		EGR1		0.635333	0.631156		0.627016		EGR1		0.525898	0.515973		0.491252		EGR1		0.519291	0.482631		0.509262
ELF1	0.829488	0.83571		0.831972	0.831967		ELF1	0.814226	0.815668		0.80986	0.812085		ELF1	0.565805	0.562257		0.56868	0.565976		ELF1	0.625792	0.625986		0.615679	0.615522		ELF1	0.568851	0.576501		0.574524	0.567046		ELF1	0.510984	0.515975		0.488837	0.508006
ETS1	0.825875	0.826761			0.81642		ETS1	0.801878	0.796763			0.807719		ETS1	0.61687	0.630136			0.618124		ETS1	0.586991	0.563431			0.578946		ETS1	0.509727	0.524713			0.519668		ETS1	0.514081	0.515317			0.522216
GABP	0.816955	0.826909	0.820225	0.822468	0.825032		GABP	0.805592	0.805069	0.807391	0.804966	0.819506		GABP	0.610557	0.622618	0.619914	0.630165	0.63216		GABP	0.539403	0.541567	0.538683	0.539143	0.543215		GABP	0.524176	0.486657	0.513137	0.524666	0.486071		GABP	0.515174	0.489133	0.493495	0.486016	0.515631
JUND		0.579319	0.597089				JUND		0.789225	0.763478				JUND		0.553724	0.533497				JUND		0.621701	0.575143				JUND		0.566293	0.560968				JUND		0.544209	0.502193
MEF2A		0.735783			0.74883		MEF2A		0.781958			0.783038		MEF2A		0.533621			0.466805		MEF2A		0.780291			0.778681		MEF2A		0.553564			0.442875		MEF2A		0.552253			0.550732
NFIC		0.645429		0.658907			NFIC		0.844539		0.843025			NFIC		0.509853		0.489804			NFIC		0.665134		0.66907			NFIC		0.578517		0.576333			NFIC		0.554947		0.442247
NRSF	0.74726	0.742189	0.751928	0.767758	0.748844		NRSF	0.73659	0.720943	0.737287	0.726795	0.723131		NRSF	0.444961	0.59691	0.587621	0.589888	0.427715		NRSF	0.802332	0.793303	0.804564	0.78581	0.787608		NRSF	0.676669	0.670854	0.69499	0.684228	0.681847		NRSF	0.562879	0.550617	0.536553	0.442685	0.561014
p300	0.679488	0.687337	0.698522	0.68805			p300	0.855311	0.83533	0.818423	0.821237			p300	0.452802	0.536733	0.550349	0.522966			p300	0.616853	0.611363	0.614092	0.617068			p300	0.495574	0.505655	0.509562	0.512			p300	0.542201	0.566167	0.488913	0.508139
PML		0.764139			0.760925		PML		0.842599			0.84048		PML		0.580919			0.58001		PML		0.59846			0.602205		PML		0.519363			0.496335		PML		0.535519			0.530397
POL2	0.714315	0.726575	0.723703	0.725839	0.718016		POL2	0.844861	0.844828	0.841411	0.840328	0.84187		POL2	0.560659	0.564916	0.547632	0.553906	0.446745		POL2	0.571204	0.569822	0.570377	0.571464	0.569095		POL2	0.514071	0.530906	0.523122	0.518455	0.505777		POL2	0.548253	0.54687	0.54594	0.553027	0.550148
PU1		0.672745			0.662104		PU1		0.745498			0.745319		PU1		0.484105			0.488485		PU1		0.780374			0.780818		PU1		0.569516			0.582187		PU1		0.548561			0.551378
RXRA		0.822812	0.845837	0.839765			RXRA		0.757378	0.744081	0.769604			RXRA		0.584749	0.403281	0.437514			RXRA		0.633958	0.635179	0.64079			RXRA		0.579223	0.579361	0.577148			RXRA		0.51256	0.478154	0.53008
SIX5	0.833598	0.847101	0.856877		0.856171		SIX5	0.780555	0.785186	0.780472		0.778692		SIX5	0.6188	0.647578	0.648017		0.636137		SIX5	0.593285	0.586266	0.594389		0.593509		SIX5	0.507765	0.561884	0.509296		0.50062		SIX5	0.52579	0.531574	0.535915		0.538045
SP1		0.80728	0.80732	0.805695	0.807671		SP1		0.826822	0.812749	0.82602	0.823009		SP1		0.584394	0.593187	0.591908	0.588342		SP1		0.64948	0.648427	0.638049	0.644982		SP1		0.545482	0.538926	0.53391	0.453003		SP1		0.543266	0.537227	0.530602	0.531551
SRF		0.816309		0.812699	0.80978		SRF		0.796889		0.773395	0.766829		SRF		0.583545		0.487001	0.582298		SRF		0.680178		0.689432	0.673414		SRF		0.52334		0.514674	0.506783		SRF		0.538851		0.446013	0.551511
STAT5A		0.702001			0.702751		STAT5A		0.823609			0.815616		STAT5A		0.523083			0.494722		STAT5A		0.616759			0.623421		STAT5A		0.525477			0.527741		STAT5A		0.545642			0.552087
TAF1		0.784311	0.786644	0.786253	0.785195		TAF1		0.830979	0.842583	0.840996	0.840148		TAF1		0.611607	0.605945	0.617772	0.611534		TAF1		0.566096	0.566569	0.570377	0.576006		TAF1		0.511322	0.514911	0.511864	0.492305		TAF1		0.527009	0.520225	0.486777	0.518605
TCF12	0.789058	0.784378	0.778426	0.784918			TCF12	0.797104	0.800087	0.793982	0.800615			TCF12	0.471622	0.541921	0.542883	0.468983			TCF12	0.709649	0.713539	0.710497	0.701917			TCF12	0.532735	0.552356	0.54241	0.500459			TCF12	0.545642	0.53306	0.466441	0.478255
USF1	0.751747	0.750423	0.747831	0.750055	0.741354		USF1	0.753658	0.769313	0.760253	0.764296	0.75278		USF1	0.449989	0.5733	0.554107	0.461831	0.446504		USF1	0.669322	0.677585	0.672087	0.672125	0.665398		USF1	0.530205	0.521495	0.529035	0.529953	0.52017		USF1	0.527837	0.535258	0.528664	0.468162	0.528913
YY1	0.860177	0.85838	0.858487	0.862134	0.858775		YY1	0.683864	0.683497	0.684601	0.680407	0.681463		YY1	0.487875	0.524446	0.521158	0.522479	0.518647		YY1	0.679924	0.698609	0.67705	0.66793	0.672507		YY1	0.692792	0.690114	0.687736	0.692494	0.692091		YY1	0.492451	0.509116	0.509607	0.509307	0.494747
ZBTB33		0.758286		0.759656	0.778844		ZBTB33		0.789202		0.775744	0.77371		ZBTB33		0.5769		0.571896	0.40508		ZBTB33		0.606577		0.585151	0.599957		ZBTB33		0.508011		0.510253	0.499518		ZBTB33		0.520409		0.488897	0.484413
Histone + GC							H3K4me3							H3K79me2							Histone + GC							H3K4me3							H3K79me2
TF	A549	GM12878	H1-hESC	HepG-2	K562		TF	A549	GM12878	H1-hESC	HepG-2	K562		TF	A549	GM12878	H1-hESC	HepG-2	K562		TF	A549	GM12878	H1-hESC	HepG-2	K562		TF	A549	GM12878	H1-hESC	HepG-2	K562		TF	A549	GM12878	H1-hESC	HepG-2	K562
ATF2		0.885599	0.759909				ATF2		0.810505	0.811927				ATF2		0.725638	0.718235				ATF2		0.755124	0.636148				ATF2		0.584574	0.417342				ATF2		0.573764	0.426975
ATF3	0.814909	0.842836	0.796173	0.843788	0.824036		ATF3	0.76167	0.741049	0.756567	0.759402	0.749439		ATF3	0.669417	0.657936	0.391835	0.627686	0.676752		ATF3	0.608044	0.743714	0.569944	0.631157	0.625352		ATF3	0.553935	0.599108	0.590291	0.589745	0.523356		ATF3	0.56347	0.55634	0.507592	0.54296	0.564589
BCL3	0.883691	0.89783			0.828188		BCL3	0.821239	0.815555			0.825115		BCL3	0.729747	0.741685			0.746849		BCL3	0.723145	0.798622			0.756199		BCL3	0.478127	0.688815			0.689231		BCL3	0.35768	0.639911			0.64925
CEBPB		0.893519		0.819205	0.876315		CEBPB		0.816088		0.817227	0.837036		CEBPB		0.722917		0.704848	0.735181		CEBPB		0.716496		0.633476	0.696734		CEBPB		0.562804		0.571852	0.562694		CEBPB		0.574123		0.482827	0.573784
EGR1		0.916124	0.835028		0.907105		EGR1		0.850017	0.849103		0.84555		EGR1		0.716698	0.323644		0.721297		EGR1		0.652918	0.596702		0.601951		EGR1		0.539913	0.542187		0.469028		EGR1		0.546469	0.513567		0.558119
ELF1	0.884536	0.924052		0.882335	0.906045		ELF1	0.805628	0.809965		0.807975	0.808444		ELF1	0.655379	0.699888		0.670749	0.693385		ELF1	0.665422	0.71054		0.675919	0.640513		ELF1	0.629681	0.621464		0.624945	0.625229		ELF1	0.602834	0.610173		0.602958	0.60855
ETS1	0.904919	0.932472			0.926483		ETS1	0.865125	0.865285			0.874411		ETS1	0.680584	0.767841			0.769573		ETS1	0.626999	0.626804			0.615791		ETS1	0.528588	0.544895			0.502827		ETS1	0.51938	0.51494			0.530662
GABP	0.917737	0.935072	0.847424	0.897213	0.929237		GABP	0.88203	0.875787	0.868712	0.873169	0.889043		GABP	0.740393	0.77637	0.395552	0.743262	0.77653		GABP	0.569893	0.588093	0.553484	0.581243	0.537991		GABP	0.441958	0.560746	0.557346	0.556448	0.454493		GABP	0.534749	0.545142	0.489933	0.532641	0.509031
JUND		0.929679	0.717958				JUND		0.814253	0.745595				JUND		0.565709	0.383667				JUND		0.882371	0.585715				JUND		0.606547	0.556387				JUND		0.541311	0.515428
MEF2A		0.866029			0.830473		MEF2A		0.771133			0.77309		MEF2A		0.702172			0.700051		MEF2A		0.826063			0.787427		MEF2A		0.581161			0.519821		MEF2A		0.57354			0.557984
NFIC		0.92559		0.887187			NFIC		0.843442		0.841066			NFIC		0.735161		0.724303			NFIC		0.736174		0.684426			NFIC		0.643717		0.63992			NFIC		0.588826		0.587236
NRSF	0.833726	0.839835	0.766871	0.813353	0.805242		NRSF	0.790977	0.770395	0.772461	0.773825	0.771266		NRSF	0.707076	0.702028	0.466429	0.707613	0.716904		NRSF	0.710098	0.761396	0.710082	0.661309	0.719655		NRSF	0.682273	0.667456	0.701863	0.671244	0.674922		NRSF	0.588682	0.654674	0.326682	0.403181	0.656341
p300	0.868562	0.932053	0.750173	0.848227			p300	0.846386	0.831181	0.845182	0.834272			p300	0.708028	0.708282	0.380779	0.687177			p300	0.645868	0.690652	0.659542	0.639574			p300	0.565005	0.579149	0.556643	0.562416			p300	0.547799	0.560505	0.459523	0.549688
PML		0.942412			0.925994		PML		0.889708			0.891529		PML		0.79644			0.796423		PML		0.646399			0.634317		PML		0.552415			0.547744		PML		0.523689			0.518294
POL2	0.934026	0.964855	0.854294	0.934707	0.955157		POL2	0.918756	0.910734	0.912846	0.916911	0.920195		POL2	0.81679	0.848256	0.826095	0.815798	0.852042		POL2	0.529896	0.62722	0.560235	0.574812	0.602952		POL2	0.564261	0.567488	0.569571	0.57768	0.572109		POL2	0.478201	0.521437	0.471051	0.476018	0.530364
PU1		0.794339			0.78729		PU1		0.729866			0.730315		PU1		0.644006			0.643722		PU1		0.753312			0.742925		PU1		0.589672			0.602087		PU1		0.571163			0.589976
RXRA		0.868979	0.569452	0.811724			RXRA		0.749551	0.745096	0.759514			RXRA		0.705979	0.699848	0.709269			RXRA		0.826437	0.707968	0.674636			RXRA		0.605817	0.599225	0.40008			RXRA		0.548145	0.514232	0.536934
SIX5	0.906893	0.945872	0.764		0.934113		SIX5	0.876851	0.871659	0.87405		0.879226		SIX5	0.725921	0.786198	0.47155		0.786178		SIX5	0.56885	0.66568	0.544167		0.563069		SIX5	0.507414	0.606791	0.489184		0.500879		SIX5	0.481322	0.563449	0.447066		0.519174
SP1		0.900003	0.834333	0.887637	0.892051		SP1		0.839812	0.83195	0.840001	0.84167		SP1		0.723103	0.421026	0.687238	0.722078		SP1		0.693551	0.659293	0.654347	0.664519		SP1		0.501763	0.514319	0.500806	0.508595		SP1		0.493455	0.466541	0.536203	0.530861
SRF		0.891424		0.829046	0.861069		SRF		0.821956		0.802446	0.808118		SRF		0.726819		0.697239	0.716933		SRF		0.728423		0.61294	0.699714		SRF		0.565669		0.497531	0.50207		SRF		0.55839		0.493246	0.534531
STAT5A		0.889755			0.876781		STAT5A		0.842716			0.840328		STAT5A		0.74531			0.756522		STAT5A		0.760625			0.702506		STAT5A		0.614054			0.613961		STAT5A		0.595165			0.595583
TAF1		0.966509	0.721552	0.938509	0.962424		TAF1		0.910545	0.917155	0.917649	0.917925		TAF1		0.824451	0.438247	0.807326	0.816182		TAF1		0.59321	0.587189	0.592698	0.592595		TAF1		0.536511	0.501162	0.491581	0.498332		TAF1		0.534788	0.508203	0.518501	0.52388
TCF12	0.818195	0.908974	0.7339	0.798908			TCF12	0.774738	0.776897	0.773051	0.770224			TCF12	0.679058	0.692067	0.383994	0.676367			TCF12	0.693764	0.755911	0.699476	0.703311			TCF12	0.477719	0.554014	0.544077	0.48544			TCF12	0.535217	0.519668	0.489384	0.512456
USF1	0.775095	0.852768	0.611113	0.827895	0.825806		USF1	0.781258	0.779482	0.707686	0.772684	0.768179		USF1	0.641275	0.693521	0.31398	0.684244	0.687415		USF1	0.593083	0.69359	0.638904	0.633665	0.644678		USF1	0.485826	0.524383	0.499867	0.527237	0.511687		USF1	0.504126	0.543346	0.482644	0.512688	0.533251
YY1	0.753752	0.76931	0.733472	0.747146	0.760499		YY1	0.643844	0.646113	0.646184	0.640601	0.643506		YY1	0.61486	0.61432	0.395113	0.613164	0.6153		YY1	0.771239	0.681262	0.774629	0.797708	0.696062		YY1	0.762326	0.754755	0.763296	0.762233	0.761824		YY1	0.677103	0.681592	0.664419	0.677825	0.685312
ZBTB33		0.902087		0.876558	0.859368		ZBTB33		0.856977		0.86323	0.850992		ZBTB33		0.760258		0.711403	0.760229		ZBTB33		0.653204		0.537424	0.592106		ZBTB33		0.54598		0.468733	0.487389		ZBTB33		0.484506		0.484287	0.508655
Histone							H3K9ac							H4K20me1							Histone							H3K9ac							H4K20me1
TF	A549	GM12878	H1-hESC	HepG-2	K562		TF	A549	GM12878	H1-hESC	HepG-2	K562		TF	A549	GM12878	H1-hESC	HepG-2	K562		TF	A549	GM12878	H1-hESC	HepG-2	K562		TF	A549	GM12878	H1-hESC	HepG-2	K562		TF	A549	GM12878	H1-hESC	HepG-2	K562
ATF2		0.882866	0.735053				ATF2		0.80918	0.81066				ATF2		0.58745	0.56886				ATF2		0.731255	0.545976				ATF2		0.621288	0.379176				ATF2		0.513423	0.506014
ATF3	0.800791	0.836992	0.759643	0.80491	0.784659		ATF3	0.768582	0.742554	0.745053	0.76599	0.742672		ATF3	0.615197	0.61187	0.604713	0.613648	0.380305		ATF3	0.473538	0.727911	0.533388	0.491305	0.577498		ATF3	0.400987	0.585217	0.580473	0.581674	0.584813		ATF3	0.546354	0.53499	0.441967	0.548875	0.541389
BCL3	0.87265	0.890515			0.85684		BCL3	0.832893	0.828079			0.842041		BCL3	0.575887	0.579972			0.408659		BCL3	0.661221	0.772703			0.693832		BCL3	0.729588	0.715065			0.722142		BCL3	0.432769	0.565196			0.424599
CEBPB		0.880715		0.805838	0.875304		CEBPB		0.822856		0.815133	0.842928		CEBPB		0.565474		0.580333	0.423271		CEBPB		0.680885		0.497254	0.684356		CEBPB		0.596521		0.592638	0.611142		CEBPB		0.507065		0.491164	0.47946
EGR1		0.890706	0.834782		0.866524		EGR1		0.839654	0.839329		0.837404		EGR1		0.617134	0.609351		0.603774		EGR1		0.643913	0.588021		0.583677		EGR1		0.52896	0.531411		0.472023		EGR1		0.511647	0.510099		0.493865
ELF1	0.844561	0.881006		0.829457	0.864647		ELF1	0.810798	0.814622		0.807986	0.81086		ELF1	0.570046	0.564421		0.567209	0.467564		ELF1	0.638407	0.700054		0.650396	0.618224		ELF1	0.642143	0.634198		0.63019	0.631207		ELF1	0.522412	0.520689		0.518533	0.52603
ETS1	0.892869	0.920765			0.916272		ETS1	0.882808	0.882824			0.881856		ETS1	0.656353	0.645525			0.658269		ETS1	0.588297	0.610059			0.564364		ETS1	0.549165	0.546401			0.540119		ETS1	0.531799	0.537318			0.551688
GABP	0.905152	0.926326	0.765726	0.858158	0.909416		GABP	0.884865	0.883859	0.83011	0.884486	0.886686		GABP	0.651863	0.652776	0.336697	0.651295	0.652587		GABP	0.550728	0.570392	0.531846	0.547404	0.530187		GABP	0.467716	0.553716	0.51593	0.539318	0.485065		GABP	0.466589	0.531983	0.462051	0.539133	0.542348
JUND		0.881815	0.771115				JUND		0.722457	0.749943				JUND		0.637505	0.642836				JUND		0.710862	0.571306				JUND		0.542916	0.439619				JUND		0.490172	0.525022
MEF2A		0.863589			0.835059		MEF2A		0.770101			0.774749		MEF2A		0.623194			0.383001		MEF2A		0.77359			0.713726		MEF2A		0.594554			0.593383		MEF2A		0.480229			0.484313
NFIC		0.922834		0.894233			NFIC		0.840018		0.838125			NFIC		0.601038		0.58506			NFIC		0.725113		0.650736			NFIC		0.679509		0.669312			NFIC		0.497419		0.5063
NRSF	0.806115	0.800072	0.784583	0.74476	0.7638		NRSF	0.789463	0.773425	0.770021	0.777945	0.762946		NRSF	0.443016	0.546592	0.540731	0.540718	0.448523		NRSF	0.704115	0.743817	0.674834	0.675561	0.70523		NRSF	0.692449	0.686659	0.582167	0.684358	0.686029		NRSF	0.460474	0.553058	0.581553	0.574546	0.444412
p300	0.876553	0.926671	0.83395	0.835323			p300	0.866214	0.838968	0.833246	0.844619			p300	0.637306	0.60801	0.604437	0.619505			p300	0.620875	0.722905	0.552385	0.633715			p300	0.600285	0.575062	0.414997	0.580438			p300	0.457462	0.523695	0.517735	0.53897
PML		0.938885			0.920369		PML		0.908618			0.906787		PML		0.626701			0.624201		PML		0.613459			0.599288		PML		0.563001			0.562944		PML		0.516528			0.485037
POL2	0.892354	0.961918	0.87301	0.9083	0.940967		POL2	0.930516	0.931132	0.932687	0.928876	0.930347		POL2	0.609874	0.606644	0.58461	0.610611	0.611191		POL2	0.541155	0.630048	0.542166	0.546106	0.592896		POL2	0.553399	0.598483	0.521704	0.60861	0.602503		POL2	0.513429	0.520342	0.518696	0.517803	0.507873
PU1		0.787733			0.790389		PU1		0.721271			0.719288		PU1		0.549463			0.446686		PU1		0.723567			0.695761		PU1		0.624437			0.632937		PU1		0.501284			0.51028
RXRA		0.848357	0.418806	0.787138			RXRA		0.774707	0.772032	0.783398			RXRA		0.627557	0.424086	0.622186			RXRA		0.814702	0.643836	0.664107			RXRA		0.59295	0.54959	0.413192			RXRA		0.506419	0.509042	0.492573
SIX5	0.863763	0.944245	0.5777		0.926384		SIX5	0.884613	0.888771	0.883951		0.897003		SIX5	0.659577	0.688572	0.658872		0.680869		SIX5	0.531147	0.652143	0.502482		0.524766		SIX5	0.554323	0.604385	0.550607		0.54346		SIX5	0.438775	0.561212	0.541538		0.541414
SP1		0.899297	0.82071	0.877497	0.868244		SP1		0.836573	0.833364	0.839227	0.834177		SP1		0.628325	0.613624	0.611659	0.623291		SP1		0.652301	0.55575	0.603791	0.617323		SP1		0.510351	0.479123	0.513571	0.52677		SP1		0.511117	0.492391	0.513539	0.517482
SRF		0.868878		0.795291	0.848125		SRF		0.826989		0.810583	0.810836		SRF		0.61065		0.562671	0.617785		SRF		0.689157		0.59805	0.625683		SRF		0.570929		0.477623	0.553111		SRF		0.50251		0.482844	0.489302
STAT5A		0.889775			0.869568		STAT5A		0.848009			0.846447		STAT5A		0.566438			0.428346		STAT5A		0.762475			0.670901		STAT5A		0.621309			0.630451		STAT5A		0.487589			0.500979
TAF1		0.962808	0.899086	0.947589	0.959511		TAF1		0.936376	0.926018	0.934217	0.935712		TAF1		0.647178	0.64393	0.642345	0.653741		TAF1		0.600835	0.56653	0.529875	0.57505		TAF1		0.533304	0.49014	0.497108	0.538513		TAF1		0.516843	0.512063	0.509695	0.518405
TCF12	0.757936	0.885286	0.589821	0.803942			TCF12	0.776879	0.777381	0.75606	0.77442			TCF12	0.547491	0.546925	0.547491	0.545804			TCF12	0.629868	0.757627	0.525597	0.570071			TCF12	0.491664	0.528312	0.502522	0.49807			TCF12	0.504787	0.51316	0.492822	0.509269
USF1	0.79541	0.826549	0.625348	0.753554	0.799202		USF1	0.773744	0.770968	0.761839	0.765077	0.763101		USF1	0.573543	0.587323	0.581621	0.587738	0.461952		USF1	0.625266	0.653798	0.515904	0.604211	0.604374		USF1	0.515723	0.535942	0.48173	0.523931	0.520618		USF1	0.47758	0.526332	0.525793	0.473909	0.472787
YY1	0.703932	0.772433	0.678589	0.696225	0.734217		YY1	0.650408	0.651117	0.653978	0.649445	0.651923		YY1	0.506082	0.509772	0.50631	0.509265	0.502899		YY1	0.750432	0.85486	0.752085	0.788255	0.703986		YY1	0.71829	0.746878	0.744469	0.75035	0.749903		YY1	0.590302	0.591281	0.545908	0.591615	0.591046
ZBTB33		0.893505		0.823039	0.853409		ZBTB33		0.856993		0.851018	0.848212		ZBTB33		0.626494		0.59773	0.602446		ZBTB33		0.629172		0.493125	0.568531		ZBTB33		0.533897		0.514551	0.492497		ZBTB33		0.497542		0.499263	0.490797
GC							H3K9me3														GC							H3K9me3
TF	A549	GM12878	H1-hESC	HepG-2	K562		TF	A549	GM12878	H1-hESC	HepG-2	K562									TF	A549	GM12878	H1-hESC	HepG-2	K562		TF	A549	GM12878	H1-hESC	HepG-2	K562
ATF2		0.604561	0.606186				ATF2		0.490699	0.498954											ATF2		0.70391	0.698879				ATF2		0.561394	0.559527
ATF3	0.808642	0.785665	0.806265	0.80657	0.79946		ATF3	0.566838	0.544771	0.55297	0.562394	0.555273									ATF3	0.574743	0.551786	0.532247	0.556365	0.52137		ATF3	0.503319	0.515271	0.510104	0.514791	0.491362
BCL3	0.696658	0.724411			0.71947		BCL3	0.520363	0.52705			0.529933									BCL3	0.734505	0.748152			0.745552		BCL3	0.550327	0.581358			0.563853
CEBPB		0.580544		0.560747	0.400344		CEBPB		0.5186		0.488287	0.516765									CEBPB		0.67736		0.67244	0.666806		CEBPB		0.543522		0.531835	0.534685
EGR1		0.838286	0.851254		0.843749		EGR1		0.561853	0.560467		0.557107									EGR1		0.581946	0.571507		0.566155		EGR1		0.530657	0.469022		0.51278
ELF1	0.836707	0.833364		0.836631	0.83919		ELF1	0.536658	0.54359		0.52699	0.534083									ELF1	0.540412	0.549606		0.544099	0.544376		ELF1	0.519704	0.505834		0.487428	0.508152
ETS1	0.825376	0.821309			0.814681		ETS1	0.562965	0.567393			0.565677									ETS1	0.617843	0.606406			0.603157		ETS1	0.529642	0.525358			0.519521
GABP	0.846982	0.845782	0.834116	0.839039	0.846278		GABP	0.550045	0.550854	0.548579	0.553916	0.548525									GABP	0.554529	0.555875	0.496598	0.549883	0.55719		GABP	0.493923	0.502556	0.481055	0.488353	0.500292
JUND		0.660832	0.334329				JUND		0.568469	0.464991											JUND		0.60408	0.447529				JUND		0.498355	0.467852
MEF2A		0.611475			0.619028		MEF2A		0.515352			0.497796									MEF2A		0.773182			0.769398		MEF2A		0.564389			0.560101
NFIC		0.59807		0.590127			NFIC		0.509138		0.47568										NFIC		0.680937		0.680781			NFIC		0.555097		0.517138
NRSF	0.788051	0.800422	0.797182	0.806361	0.785787		NRSF	0.521919	0.514791	0.547559	0.513499	0.534267									NRSF	0.688653	0.692522	0.700326	0.693599	0.694556		NRSF	0.561215	0.54918	0.533924	0.5699	0.526973
p300	0.599835	0.618421	0.610268	0.641699			p300	0.484295	0.50158	0.516185	0.492421										p300	0.642835	0.626491	0.630601	0.615699			p300	0.556579	0.576557	0.555307	0.535507
PML		0.756632			0.748606		PML		0.531514			0.517507									PML		0.63552			0.638179		PML		0.537453			0.541721
POL2	0.785308	0.77836	0.780408	0.765773	0.772881		POL2	0.523246	0.534535	0.524927	0.53016	0.520844									POL2	0.593156	0.589452	0.582419	0.592074	0.595936		POL2	0.521733	0.52548	0.517884	0.502799	0.522905
PU1		0.611038			0.600712		PU1		0.509853			0.484916									PU1		0.720684			0.728938		PU1		0.560854			0.541187
RXRA		0.74586	0.764453	0.760929			RXRA		0.553426	0.548168	0.559919										RXRA		0.682169	0.672185	0.669384			RXRA		0.530802	0.474014	0.530116
SIX5	0.791588	0.803968	0.801627		0.806968		SIX5	0.543395	0.578862	0.549217		0.546829									SIX5	0.594353	0.589151	0.592776		0.595242		SIX5	0.551827	0.573684	0.549779		0.55454
SP1		0.767842	0.774767	0.763403	0.773455		SP1		0.532793	0.529251	0.527939	0.531675									SP1		0.65824	0.660383	0.656936	0.669567		SP1		0.559203	0.544351	0.541085	0.548498
SRF		0.789804		0.796057	0.796862		SRF		0.547211		0.546986	0.536577									SRF		0.689009		0.66652	0.69161		SRF		0.566321		0.568181	0.565053
STAT5A		0.676256			0.680774		STAT5A		0.512604			0.483417									STAT5A		0.698745			0.684307		STAT5A		0.538753			0.527743
TAF1		0.80198	0.798981	0.816087	0.808628		TAF1		0.564789	0.55341	0.556798	0.555238									TAF1		0.572718	0.581102	0.576814	0.579246		TAF1		0.528585	0.534497	0.528161	0.532694
TCF12	0.769643	0.765912	0.770436	0.674			TCF12	0.530799	0.534148	0.521529	0.534201										TCF12	0.681349	0.68941	0.692222	0.701256			TCF12	0.557906	0.564306	0.556959	0.438473
USF1	0.778627	0.786852	0.771534	0.769202	0.771886		USF1	0.530553	0.532354	0.527333	0.52803	0.535211									USF1	0.593835	0.621123	0.604602	0.614929	0.6179		USF1	0.549768	0.558889	0.54474	0.561054	0.550672
YY1	0.685843	0.68273	0.674442	0.684626	0.683457		YY1	0.498829	0.512346	0.505143	0.504654	0.498148									YY1	0.535932	0.548497	0.536274	0.514985	0.522572		YY1	0.540379	0.538844	0.537945	0.524567	0.53516
ZBTB33		0.758829		0.769916	0.770092		ZBTB33		0.492363		0.483553	0.513419									ZBTB33		0.619347		0.601226	0.604544		ZBTB33		0.559172		0.539171	0.451586

## Sheet: Supp_Tab S4C H1-hESC
Supplemental Table S4: (C) H1-hESC
A: CTCF-TF v.s. CTCF-only																					B: TF- CTCF v.s. TF-only
All							H2A.z							H3K27ac							All							H2A.z							H3K27ac
TF	A549	GM12878	H1-hESC	HepG-2	K562		TF	A549	GM12878	H1-hESC	HepG-2	K562		TF	A549	GM12878	H1-hESC	HepG-2	K562		TF	A549	GM12878	H1-hESC	HepG-2	K562		TF	A549	GM12878	H1-hESC	HepG-2	K562		TF	A549	GM12878	H1-hESC	HepG-2	K562
ATF2		0.752757	0.797301				ATF2		0.57238	0.574705				ATF2		0.665344	0.667875				ATF2		0.613209	0.788127				ATF2		0.489913	0.503985				ATF2		0.322082	0.666831
ATF3	0.757785	0.745885	0.790249	0.763233	0.784609		ATF3	0.529144	0.546191	0.524749	0.548619	0.532917		ATF3	0.587645	0.578648	0.577941	0.572564	0.586307		ATF3	0.616885	0.659891	0.818555	0.569783	0.615193		ATF3	0.405364	0.41001	0.604285	0.556638	0.413619		ATF3	0.694039	0.697865	0.700723	0.689159	0.695539
EGR1		0.854828	0.860849		0.863301		EGR1		0.532966	0.515724		0.526093		EGR1		0.630542	0.637612		0.632881		EGR1		0.621604	0.71495		0.631977		EGR1		0.476013	0.522295		0.471101		EGR1		0.595777	0.588783		0.592952
GABP	0.813944	0.892766	0.911581	0.838595	0.883988		GABP	0.490571	0.491433	0.511618	0.501055	0.489221		GABP	0.588356	0.574914	0.581798	0.591177	0.57888		GABP	0.681606	0.662448	0.862697	0.645146	0.612422		GABP	0.371788	0.371731	0.628568	0.628708	0.371295		GABP	0.724607	0.728537	0.727435	0.728074	0.72744
HDAC2			0.83929	0.801512	0.825719		HDAC2			0.563524	0.545522	0.551487		HDAC2			0.611382	0.623592	0.620246		HDAC2			0.787871	0.717572	0.661334		HDAC2			0.539279	0.518537	0.539449		HDAC2			0.618659	0.620633	0.424821
JUND		0.435942	0.851719				JUND		0.507299	0.518648				JUND		0.657987	0.666451				JUND		0.608482	0.739341				JUND		0.457279	0.549425				JUND		0.6093	0.604916
NRSF	0.693587	0.686021	0.690922	0.666061	0.687157		NRSF	0.516621	0.50606	0.513422	0.501585	0.494161		NRSF	0.534495	0.536302	0.5447	0.532778	0.534585		NRSF	0.789943	0.801969	0.855768	0.805815	0.756434		NRSF	0.564795	0.565213	0.573678	0.573675	0.577824		NRSF	0.502608	0.519675	0.522106	0.511158	0.534598
p300	0.83107	0.775691	0.878659	0.798918			p300	0.520088	0.51773	0.524118	0.512436			p300	0.649079	0.651471	0.659967	0.648985			p300	0.705774	0.685081	0.828713	0.706556			p300	0.497168	0.500493	0.526741	0.503838			p300	0.368027	0.630843	0.630722	0.372917
POL2	0.874835	0.876061	0.923694	0.880367	0.89853		POL2	0.550023	0.557241	0.552312	0.552224	0.55974		POL2	0.797827	0.801623	0.797238	0.796244	0.796055		POL2	0.687758	0.634591	0.749294	0.685064	0.6206		POL2	0.569972	0.559169	0.565301	0.556425	0.57377		POL2	0.51289	0.510247	0.520777	0.533109	0.52864
RXRA		0.702794	0.815144	0.741281			RXRA		0.477543	0.533643	0.453564			RXRA		0.567148	0.585229	0.569642			RXRA		0.727157	0.796989	0.736129			RXRA		0.542993	0.557763	0.53626			RXRA		0.559001	0.558499	0.559393
SIN3	0.821086		0.871726	0.860314	0.857233		SIN3	0.526026		0.520115	0.528067	0.530957		SIN3	0.66622		0.672668	0.677831	0.673791		SIN3	0.63395		0.716427	0.577925	0.669018		SIN3	0.436239		0.573461	0.431084	0.430035		SIN3	0.597005		0.594402	0.593088	0.607614
SIX5	0.828078	0.852531	0.882457		0.872419		SIX5	0.579863	0.589806	0.597852		0.581191		SIX5	0.735392	0.745528	0.743517		0.736486		SIX5	0.647853	0.580455	0.64056		0.616336		SIX5	0.416911	0.434693	0.567698		0.465679		SIX5	0.533745	0.514055	0.530614		0.534731
SP1		0.830104	0.86835	0.830035	0.81169		SP1		0.533534	0.52426	0.528551	0.531961		SP1		0.668138	0.669061	0.669044	0.669874		SP1		0.676796	0.707219	0.637062	0.647898		SP1		0.487339	0.523492	0.481729	0.483355		SP1		0.569674	0.561196	0.574119	0.577579
SP2			0.859129	0.826523	0.825319		SP2			0.567083	0.546887	0.559583		SP2			0.707453	0.699958	0.723711		SP2			0.707113	0.466086	0.635352		SP2			0.544853	0.564717	0.552138		SP2			0.494645	0.478761	0.467902
TAF1		0.869645	0.953577	0.919152	0.928249		TAF1		0.625018	0.630114	0.629894	0.628734		TAF1		0.775827	0.783444	0.777222	0.777084		TAF1		0.580714	0.628813	0.576264	0.541047		TAF1		0.511383	0.506561	0.505466	0.506502		TAF1		0.583228	0.584538	0.586392	0.576884
TAF7			0.905366		0.887038		TAF7			0.541937		0.544942		TAF7			0.701765		0.706603		TAF7			0.763659		0.579891		TAF7			0.565806		0.432544		TAF7			0.680378		0.323533
TCF12	0.748956	0.767359	0.800797	0.692001			TCF12	0.504154	0.495403	0.504299	0.504193			TCF12	0.572379	0.429526	0.582037	0.588113			TCF12	0.767049	0.756652	0.835287	0.73839			TCF12	0.504377	0.519065	0.539524	0.530842			TCF12	0.385398	0.614433	0.60766	0.395564
TEAD4			0.686215	0.631817	0.66108		TEAD4			0.552098	0.547529	0.558305		TEAD4			0.559077	0.564394	0.572778		TEAD4			0.821171	0.747602	0.744536		TEAD4			0.529752	0.486088	0.485615		TEAD4			0.611105	0.617217	0.609674
YY1	0.71925	0.713025	0.83	0.729405	0.734859		YY1	0.571898	0.573415	0.577163	0.578504	0.582285		YY1	0.567321	0.568965	0.571999	0.577388	0.571806		YY1	0.72953	0.798874	0.86361	0.763782	0.740202		YY1	0.433093	0.574642	0.577383	0.575993	0.426377		YY1	0.710566	0.710672	0.709969	0.715298	0.711171
USF1	0.666313	0.672392	0.71451	0.6749	0.678427		USF1	0.579793	0.581269	0.584646	0.578058	0.583599		USF1	0.573881	0.573087	0.569569	0.575921	0.581315		USF1	0.727194	0.757272	0.823721	0.763816	0.719711		USF1	0.501199	0.499073	0.497607	0.489904	0.500324		USF1	0.524619	0.526434	0.52961	0.531572	0.470761
DNaseI + GC							H3K4me1							H3K27me3							DNaseI + GC							H3K4me1							H3K27me3
TF	A549	GM12878	H1-hESC	HepG-2	K562		TF	A549	GM12878	H1-hESC	HepG-2	K562		TF	A549	GM12878	H1-hESC	HepG-2	K562		TF	A549	GM12878	H1-hESC	HepG-2	K562		TF	A549	GM12878	H1-hESC	HepG-2	K562		TF	A549	GM12878	H1-hESC	HepG-2	K562
ATF2		0.723643	0.720711				ATF2		0.577523	0.578463				ATF2		0.482924	0.518537				ATF2		0.605395	0.619131				ATF2		0.497361	0.518478				ATF2		0.471065	0.535985
ATF3	0.758178	0.772072	0.772831	0.740225	0.777313		ATF3	0.523125	0.531476	0.52692	0.527991	0.514893		ATF3	0.477741	0.480887	0.53101	0.522661	0.475262		ATF3	0.510375	0.560168	0.568469	0.526051	0.522603		ATF3	0.467467	0.548717	0.559292	0.554227	0.47574		ATF3	0.549227	0.446516	0.552723	0.442106	0.467188
EGR1		0.844682	0.83419		0.83965		EGR1		0.517702	0.504307		0.512373		EGR1		0.484841	0.523526		0.495029		EGR1		0.563374	0.597719		0.583234		EGR1		0.532646	0.532567		0.50546		EGR1		0.46294	0.496577		0.474483
GABP	0.89287	0.871148	0.899049	0.899481	0.877798		GABP	0.440798	0.400262	0.596469	0.394549	0.595456		GABP	0.441939	0.42087	0.570498	0.566841	0.435218		GABP	0.506745	0.48608	0.603724	0.566182	0.536926		GABP	0.354657	0.351025	0.661098	0.652831	0.352642		GABP	0.432988	0.411484	0.59192	0.425178	0.417391
HDAC2			0.788323	0.776128	0.789438		HDAC2			0.587377	0.590529	0.606106		HDAC2			0.542615	0.542249	0.494213		HDAC2			0.718944	0.709332	0.687658		HDAC2			0.541742	0.534834	0.531023		HDAC2			0.556951	0.543198	0.463682
JUND		0.277256	0.816641				JUND		0.521103	0.53315				JUND		0.496667	0.509989				JUND		0.478602	0.671929				JUND		0.564297	0.572505				JUND		0.500448	0.504648
NRSF	0.681125	0.683059	0.669094	0.683119	0.690075		NRSF	0.461969	0.449431	0.555869	0.434232	0.581133		NRSF	0.470689	0.42856	0.56569	0.572535	0.458426		NRSF	0.813284	0.799487	0.832193	0.811113	0.78955		NRSF	0.596045	0.6161	0.627461	0.620012	0.382932		NRSF	0.458968	0.462206	0.542726	0.447473	0.466315
p300	0.793111	0.73306	0.814274	0.808146			p300	0.532098	0.534629	0.539339	0.537543			p300	0.501742	0.490167	0.511734	0.49092			p300	0.69475	0.725104	0.728405	0.723454			p300	0.572177	0.568059	0.567944	0.567686			p300	0.468333	0.487764	0.546913	0.541536
POL2	0.837869	0.82479	0.828064	0.831558	0.830271		POL2	0.496094	0.489028	0.513078	0.498644	0.503426		POL2	0.511881	0.525262	0.517805	0.477482	0.508601		POL2	0.657123	0.642057	0.68326	0.67911	0.650747		POL2	0.486969	0.483023	0.527503	0.474936	0.474067		POL2	0.49174	0.495164	0.519955	0.510657	0.482563
RXRA		0.711864	0.770132	0.77623			RXRA		0.589978	0.609898	0.56948			RXRA		0.467323	0.55481	0.508178			RXRA		0.696185	0.691433	0.696537			RXRA		0.509693	0.565956	0.565395			RXRA		0.483629	0.496108	0.509543
SIN3	0.791485		0.800917	0.803547	0.800876		SIN3	0.545784		0.553707	0.563192	0.555914		SIN3	0.498466		0.510587	0.518687	0.500024		SIN3	0.608962		0.653333	0.608219	0.63855		SIN3	0.513177		0.523504	0.502976	0.49635		SIN3	0.502603		0.50784	0.494268	0.499214
SIX5	0.770838	0.788775	0.777737		0.809183		SIX5	0.550711	0.554405	0.543254		0.568704		SIX5	0.577678	0.570923	0.576757		0.566847		SIX5	0.651432	0.590689	0.597735		0.613786		SIX5	0.472717	0.53848	0.556102		0.535054		SIX5	0.515766	0.49229	0.504629		0.511403
SP1		0.776607	0.7892	0.784791	0.775601		SP1		0.547312	0.54973	0.551447	0.544926		SP1		0.520299	0.520721	0.471707	0.522389		SP1		0.645624	0.666318	0.653701	0.645799		SP1		0.527329	0.527892	0.536595	0.53794		SP1		0.479536	0.503798	0.481046	0.496609
SP2			0.775141	0.77306	0.781227		SP2			0.590488	0.618556	0.590001		SP2			0.54642	0.458578	0.538785		SP2			0.626072	0.439017	0.593146		SP2			0.557995	0.55341	0.542139		SP2			0.529065	0.542572	0.530993
TAF1		0.853952	0.861452	0.857779	0.862457		TAF1		0.511679	0.506625	0.505077	0.512275		TAF1		0.506341	0.499901	0.495156	0.505362		TAF1		0.569326	0.565097	0.563202	0.56081		TAF1		0.479457	0.532613	0.529757	0.477131		TAF1		0.478319	0.526006	0.478969	0.470635
TAF7			0.855703		0.862579		TAF7			0.521974		0.519827		TAF7			0.506297		0.491397		TAF7			0.652777		0.620829		TAF7			0.547918		0.469591		TAF7			0.542225		0.472741
TCF12	0.761962	0.750206	0.770188	0.738195			TCF12	0.518131	0.597742	0.60009	0.61124			TCF12	0.491987	0.47254	0.540378	0.550594			TCF12	0.736519	0.730439	0.746907	0.724212			TCF12	0.566254	0.574917	0.568377	0.582639			TCF12	0.523064	0.47761	0.536801	0.535187
TEAD4			0.652694	0.6325	0.639539		TEAD4			0.579102	0.585096	0.58041		TEAD4			0.517113	0.486669	0.482744		TEAD4			0.72503	0.703551	0.689649		TEAD4			0.598166	0.607672	0.594335		TEAD4			0.527652	0.525672	0.521445
YY1	0.715279	0.70485	0.723823	0.696822	0.720341		YY1	0.47792	0.558519	0.563341	0.559411	0.567138		YY1	0.478227	0.479294	0.522632	0.529244	0.478158		YY1	0.624256	0.630542	0.65416	0.60739	0.62618		YY1	0.545694	0.568088	0.566161	0.544758	0.565562		YY1	0.540485	0.538639	0.54794	0.449168	0.520449
USF1	0.662493	0.65239	0.666619	0.658624	0.65729		USF1	0.540377	0.56355	0.564536	0.564321	0.560157		USF1	0.476121	0.475758	0.533292	0.533005	0.484055		USF1	0.739742	0.731141	0.751832	0.745958	0.738172		USF1	0.538944	0.501094	0.540822	0.49766	0.500557		USF1	0.495629	0.478373	0.519391	0.475818	0.472806
DNaseI							H3K4me2							H3K36me3							DNaseI							H3K4me2							H3K36me3
TF	A549	GM12878	H1-hESC	HepG-2	K562		TF	A549	GM12878	H1-hESC	HepG-2	K562		TF	A549	GM12878	H1-hESC	HepG-2	K562		TF	A549	GM12878	H1-hESC	HepG-2	K562		TF	A549	GM12878	H1-hESC	HepG-2	K562		TF	A549	GM12878	H1-hESC	HepG-2	K562
ATF2		0.724975	0.715619				ATF2		0.725258	0.730081				ATF2		0.525241	0.534474				ATF2		0.622977	0.631127				ATF2		0.349881	0.646613				ATF2		0.471488	0.523131
ATF3	0.763541	0.760992	0.769411	0.755498	0.779737		ATF3	0.676671	0.68708	0.684572	0.688287	0.683794		ATF3	0.461996	0.526084	0.543185	0.541848	0.466007		ATF3	0.519333	0.581482	0.554605	0.523573	0.510903		ATF3	0.65706	0.531052	0.667639	0.649137	0.655712		ATF3	0.471355	0.503188	0.53787	0.472333	0.462715
EGR1		0.819989	0.819753		0.827479		EGR1		0.794357	0.785906		0.798167		EGR1		0.590801	0.58572		0.594994		EGR1		0.562787	0.59109		0.581716		EGR1		0.613177	0.614622		0.42385		EGR1		0.482985	0.522804		0.49409
GABP	0.871289	0.878697	0.895006	0.898932	0.879656		GABP	0.736434	0.725732	0.735402	0.734538	0.733406		GABP	0.525579	0.547665	0.547491	0.550263	0.545339		GABP	0.542318	0.518373	0.594579	0.588204	0.589279		GABP	0.719489	0.27519	0.722115	0.722533	0.275138		GABP	0.425144	0.573063	0.572956	0.571679	0.431803
HDAC2			0.789005	0.775419	0.788001		HDAC2			0.811722	0.810947	0.825212		HDAC2			0.579853	0.571357	0.429004		HDAC2			0.717101	0.710401	0.717454		HDAC2			0.521028	0.465444	0.474308		HDAC2			0.49578	0.499388	0.499722
JUND		0.302165	0.818471				JUND		0.771432	0.789455				JUND		0.576388	0.584768				JUND		0.464742	0.670676				JUND		0.543296	0.571292				JUND		0.513062	0.501126
NRSF	0.684067	0.692677	0.667972	0.681333	0.685486		NRSF	0.645527	0.646856	0.619021	0.648276	0.644377		NRSF	0.4814	0.526501	0.531135	0.536062	0.472068		NRSF	0.817125	0.796037	0.831557	0.828569	0.822167		NRSF	0.639575	0.645761	0.653933	0.652257	0.656583		NRSF	0.530644	0.529323	0.536944	0.464528	0.519052
p300	0.799396	0.780719	0.814291	0.819148			p300	0.808309	0.812415	0.830494	0.81638			p300	0.426417	0.58528	0.600899	0.551865			p300	0.704478	0.682071	0.720227	0.716407			p300	0.448853	0.547911	0.550456	0.462208			p300	0.507827	0.50322	0.488596	0.498417
POL2	0.813413	0.821215	0.81859	0.81733	0.8201		POL2	0.846506	0.844022	0.843027	0.839373	0.842573		POL2	0.558519	0.551928	0.576035	0.549436	0.452262		POL2	0.672703	0.660963	0.687113	0.692691	0.670956		POL2	0.570756	0.569225	0.571582	0.582305	0.559576		POL2	0.563747	0.565753	0.575532	0.572612	0.559664
RXRA		0.724531	0.76535	0.778498			RXRA		0.705218	0.714126	0.720883			RXRA		0.554098	0.458693	0.449347			RXRA		0.689347	0.69829	0.691511			RXRA		0.576759	0.561586	0.565411			RXRA		0.475054	0.513019	0.492797
SIN3	0.803849		0.80333	0.811329	0.806742		SIN3	0.821838		0.814183	0.831132	0.828846		SIN3	0.451486		0.555015	0.557007	0.550652		SIN3	0.636183		0.649139	0.6429	0.641919		SIN3	0.597708		0.601826	0.47467	0.604532		SIN3	0.485528		0.521432	0.517752	0.473728
SIX5	0.7576	0.798922	0.77942		0.818481		SIX5	0.813791	0.818878	0.82244		0.820625		SIX5	0.612452	0.60446	0.621049		0.622883		SIX5	0.64264	0.593421	0.605552		0.614674		SIX5	0.527385	0.567618	0.526588		0.521557		SIX5	0.522293	0.540734	0.582762		0.562754
SP1		0.791066	0.791425	0.785535	0.787687		SP1		0.793573	0.810782	0.801949	0.792051		SP1		0.594563	0.597534	0.594885	0.600413		SP1		0.628262	0.660535	0.651147	0.652869		SP1		0.543289	0.530935	0.529583	0.452844		SP1		0.505534	0.513295	0.507969	0.517906
SP2			0.772704	0.768357	0.783588		SP2			0.760998	0.744268	0.751794		SP2			0.556676	0.576035	0.572703		SP2			0.543454	0.430872	0.569665		SP2			0.552994	0.461283	0.4246		SP2			0.569192	0.56626	0.425148
TAF1		0.83552	0.849201	0.846194	0.83977		TAF1		0.897329	0.901158	0.89844	0.899537		TAF1		0.610081	0.597934	0.610141	0.608229		TAF1		0.568332	0.563949	0.56737	0.566042		TAF1		0.524574	0.536692	0.52819	0.475892		TAF1		0.496956	0.497298	0.505109	0.493608
TAF7			0.84387		0.850669		TAF7			0.831018		0.838725		TAF7			0.609251		0.598244		TAF7			0.65293		0.631438		TAF7			0.593619		0.409232		TAF7			0.514133		0.521883
TCF12	0.761252	0.758158	0.768468	0.765127			TCF12	0.723101	0.71987	0.722516	0.725828			TCF12	0.473146	0.547352	0.54556	0.473967			TCF12	0.746808	0.68575	0.740484	0.71425			TCF12	0.532967	0.572882	0.575667	0.586404			TCF12	0.481411	0.482713	0.510285	0.501214
TEAD4			0.637412	0.637026	0.635486		TEAD4			0.629928	0.629319	0.63528		TEAD4			0.503561	0.499415	0.496598		TEAD4			0.721374	0.725324	0.711729		TEAD4			0.603278	0.59235	0.395423		TEAD4			0.504149	0.507723	0.493864
YY1	0.722809	0.710209	0.721903	0.723069	0.723534		YY1	0.657547	0.658927	0.665991	0.663305	0.665186		YY1	0.494867	0.525071	0.530312	0.518814	0.515439		YY1	0.619151	0.618796	0.619873	0.618748	0.622152		YY1	0.672236	0.667175	0.668658	0.672244	0.664998		YY1	0.476007	0.524671	0.52741	0.531049	0.477244
USF1	0.659534	0.650135	0.662248	0.654308	0.656934		USF1	0.631851	0.626246	0.642125	0.629296	0.630458		USF1	0.482862	0.523736	0.516141	0.484947	0.487232		USF1	0.742326	0.745671	0.745692	0.743947	0.747251		USF1	0.549461	0.534356	0.549858	0.521599	0.525393		USF1	0.505392	0.514074	0.491535	0.484522	0.518053
Histone + GC							H3K4me3							H3K79me2							Histone + GC							H3K4me3							H3K79me2
TF	A549	GM12878	H1-hESC	HepG-2	K562		TF	A549	GM12878	H1-hESC	HepG-2	K562		TF	A549	GM12878	H1-hESC	HepG-2	K562		TF	A549	GM12878	H1-hESC	HepG-2	K562		TF	A549	GM12878	H1-hESC	HepG-2	K562		TF	A549	GM12878	H1-hESC	HepG-2	K562
ATF2		0.686618	0.766727				ATF2		0.666013	0.679272				ATF2		0.507926	0.509172				ATF2		0.579471	0.750927				ATF2		0.367544	0.638104				ATF2		0.434743	0.563894
ATF3	0.643061	0.699364	0.759703	0.723517	0.726094		ATF3	0.640129	0.655143	0.652912	0.652566	0.65643		ATF3	0.44453	0.445108	0.560966	0.441939	0.460863		ATF3	0.578234	0.583791	0.801335	0.571872	0.59138		ATF3	0.583967	0.690615	0.700486	0.679161	0.551355		ATF3	0.427877	0.58127	0.582851	0.5723	0.585482
EGR1		0.842363	0.848606		0.84272		EGR1		0.769369	0.765691		0.771347		EGR1		0.419425	0.575946		0.423727		EGR1		0.651984	0.707496		0.527202		EGR1		0.621614	0.622192		0.453946		EGR1		0.544342	0.5431		0.526204
GABP	0.583091	0.796729	0.870046	0.784599	0.796046		GABP	0.660109	0.657735	0.661107	0.661873	0.661693		GABP	0.453042	0.446455	0.553975	0.446853	0.438975		GABP	0.628496	0.589295	0.849016	0.554226	0.485155		GABP	0.20585	0.81635	0.808945	0.81462	0.236253		GABP	0.570097	0.570401	0.572762	0.570374	0.42586
HDAC2			0.830087	0.794312	0.807281		HDAC2			0.762883	0.758868	0.76499		HDAC2			0.562833	0.443679	0.438969		HDAC2			0.759214	0.684188	0.668787		HDAC2			0.520579	0.479837	0.491742		HDAC2			0.567306	0.478524	0.433393
JUND		0.467704	0.835842				JUND		0.689166	0.74566				JUND		0.436029	0.56191				JUND		0.565099	0.755311				JUND		0.486268	0.55652				JUND		0.582625	0.569647
NRSF	0.653292	0.669063	0.667719	0.629321	0.665996		NRSF	0.606796	0.616339	0.588534	0.605793	0.605238		NRSF	0.473382	0.4568	0.535695	0.464917	0.47115		NRSF	0.61785	0.676862	0.756531	0.672091	0.626804		NRSF	0.58725	0.570757	0.596588	0.582205	0.582575		NRSF	0.434382	0.442823	0.569947	0.508602	0.447272
p300	0.784301	0.757332	0.865009	0.787882			p300	0.760653	0.75816	0.772368	0.762747			p300	0.430968	0.420405	0.569887	0.425126			p300	0.638919	0.733595	0.791135	0.673313			p300	0.491027	0.53154	0.529016	0.493546			p300	0.449712	0.432898	0.566948	0.437531
POL2	0.866991	0.841813	0.925877	0.869335	0.898735		POL2	0.848356	0.842774	0.846482	0.843649	0.848441		POL2	0.513919	0.517888	0.519615	0.512697	0.522806		POL2	0.60494	0.588383	0.651977	0.635568	0.579519		POL2	0.57752	0.550908	0.583997	0.555767	0.550649		POL2	0.579819	0.416449	0.586081	0.586611	0.423272
RXRA		0.626467	0.76374	0.685825			RXRA		0.633147	0.654902	0.677675			RXRA		0.440747	0.433199	0.445547			RXRA		0.668807	0.736875	0.708765			RXRA		0.532384	0.5329	0.452275			RXRA		0.54577	0.544566	0.468887
SIN3	0.81684		0.8584	0.822867	0.832906		SIN3	0.793093		0.786075	0.797813	0.800881		SIN3	0.515205		0.525046	0.523407	0.525854		SIN3	0.608639		0.693919	0.537128	0.648977		SIN3	0.627949		0.630484	0.395408	0.633351		SIN3	0.589759		0.577591	0.596444	0.584926
SIX5	0.841618	0.842063	0.898095		0.854328		SIX5	0.839406	0.828916	0.835893		0.845422		SIX5	0.419394	0.44924	0.545866		0.465305		SIX5	0.625997	0.597257	0.643125		0.627204		SIX5	0.58946	0.541463	0.566966		0.564871		SIX5	0.498623	0.480287	0.554265		0.458389
SP1		0.801183	0.857842	0.802208	0.78454		SP1		0.75631	0.761194	0.761809	0.754322		SP1		0.449364	0.548529	0.457421	0.455947		SP1		0.660932	0.686147	0.616222	0.641217		SP1		0.519553	0.512525	0.489786	0.487643		SP1		0.541144	0.53991	0.467415	0.464211
SP2			0.850285	0.810777	0.832795		SP2			0.789752	0.800428	0.785822		SP2			0.522218	0.485456	0.483015		SP2			0.701366	0.490028	0.643614		SP2			0.548352	0.449172	0.455911		SP2			0.572544	0.572807	0.55079
TAF1		0.831231	0.949508	0.919642	0.932039		TAF1		0.889508	0.899374	0.902586	0.90172		TAF1		0.446865	0.564298	0.441229	0.446893		TAF1		0.567744	0.620872	0.56959	0.522201		TAF1		0.516034	0.577535	0.573774	0.447099		TAF1		0.563776	0.559665	0.569215	0.558259
TAF7			0.896142		0.886682		TAF7			0.823803		0.834604		TAF7			0.567988		0.433044		TAF7			0.754227		0.563859		TAF7			0.672462		0.398667		TAF7			0.639355		0.369656
TCF12	0.670429	0.723328	0.771454	0.659948			TCF12	0.669066	0.663868	0.665304	0.671451			TCF12	0.439373	0.443232	0.557297	0.445654			TCF12	0.692686	0.721975	0.788043	0.717354			TCF12	0.472062	0.554475	0.539621	0.470618			TCF12	0.459707	0.490558	0.551975	0.449332
TEAD4			0.660267	0.592273	0.624902		TEAD4			0.572284	0.578345	0.584104		TEAD4			0.511631	0.493896	0.488732		TEAD4			0.738776	0.672847	0.670577		TEAD4			0.577756	0.531234	0.422365		TEAD4			0.551249	0.49947	0.449096
YY1	0.64614	0.659918	0.76	0.689922	0.689781		YY1	0.617624	0.613718	0.622679	0.621145	0.628113		YY1	0.460433	0.463228	0.539658	0.466327	0.464647		YY1	0.624102	0.609325	0.805054	0.723755	0.64477		YY1	0.693151	0.661614	0.690778	0.695167	0.685966		YY1	0.586299	0.587097	0.588898	0.581693	0.585251
USF1	0.626175	0.650988	0.684378	0.651315	0.642728		USF1	0.505142	0.505585	0.504827	0.505419	0.504515		USF1	0.48274	0.483552	0.523062	0.487332	0.48927		USF1	0.596982	0.57898	0.667773	0.603775	0.586692		USF1	0.499091	0.501489	0.500458	0.501044	0.500448		USF1	0.56919	0.439091	0.570547	0.497261	0.443867
Histone							H3K9ac							H4K20me1							Histone							H3K9ac							H4K20me1
TF	A549	GM12878	H1-hESC	HepG-2	K562		TF	A549	GM12878	H1-hESC	HepG-2	K562		TF	A549	GM12878	H1-hESC	HepG-2	K562		TF	A549	GM12878	H1-hESC	HepG-2	K562		TF	A549	GM12878	H1-hESC	HepG-2	K562		TF	A549	GM12878	H1-hESC	HepG-2	K562
ATF2		0.688941	0.757812				ATF2		0.670647	0.678563				ATF2		0.518516	0.528951				ATF2		0.528853	0.746212				ATF2		0.360451	0.618727				ATF2		0.497068	0.51458
ATF3	0.626804	0.654421	0.72222	0.674986	0.690605		ATF3	0.613183	0.614617	0.606132	0.617159	0.623055		ATF3	0.557464	0.550519	0.563241	0.572452	0.437841		ATF3	0.610172	0.490935	0.776465	0.529372	0.510966		ATF3	0.428502	0.670486	0.678015	0.665787	0.675217		ATF3	0.48475	0.494543	0.512384	0.500026	0.49307
EGR1		0.793322	0.837287		0.819354		EGR1		0.694914	0.687102		0.697765		EGR1		0.572753	0.574873		0.56631		EGR1		0.626498	0.671714		0.490566		EGR1		0.584102	0.591409		0.418961		EGR1		0.54394	0.54633		0.462403
GABP	0.545129	0.555851	0.789113	0.662034	0.689512		GABP	0.633485	0.621882	0.632666	0.630333	0.632318		GABP	0.487242	0.490015	0.520397	0.489831	0.482764		GABP	0.573264	0.613057	0.842459	0.512312	0.343828		GABP	0.231099	0.773509	0.768379	0.769504	0.234063		GABP	0.547247	0.451829	0.549018	0.450439	0.451145
HDAC2			0.829519	0.763411	0.819355		HDAC2			0.671194	0.667175	0.686453		HDAC2			0.519786	0.514766	0.489919		HDAC2			0.692576	0.567923	0.563456		HDAC2			0.521075	0.465447	0.477992		HDAC2			0.52548	0.522864	0.528028
JUND		0.683644	0.818377				JUND		0.671729	0.687974				JUND		0.565929	0.560262				JUND		0.497214	0.663674				JUND		0.519416	0.557139				JUND		0.480218	0.528496
NRSF	0.620681	0.615313	0.647608	0.577815	0.625957		NRSF	0.572391	0.566648	0.546761	0.558299	0.571709		NRSF	0.520194	0.502259	0.495674	0.490105	0.524548		NRSF	0.577056	0.635018	0.723129	0.644618	0.487635		NRSF	0.552554	0.549743	0.564923	0.556601	0.562103		NRSF	0.483724	0.510943	0.511889	0.515038	0.489278
p300	0.763573	0.730229	0.862585	0.756743			p300	0.672733	0.67786	0.680251	0.679808			p300	0.577574	0.572255	0.579553	0.573356			p300	0.509915	0.567522	0.71911	0.537837			p300	0.464654	0.468545	0.532728	0.466518			p300	0.469019	0.544812	0.538639	0.547251
POL2	0.828965	0.816557	0.912211	0.842415	0.877282		POL2	0.834675	0.8372	0.836552	0.829145	0.83177		POL2	0.528814	0.522136	0.545581	0.511985	0.523172		POL2	0.587948	0.546076	0.667722	0.583272	0.537773		POL2	0.538682	0.533155	0.542293	0.551076	0.541356		POL2	0.554405	0.550056	0.55987	0.551579	0.526386
RXRA		0.572992	0.754418	0.688471			RXRA		0.5586	0.590369	0.586206			RXRA		0.52255	0.538325	0.513148			RXRA		0.58126	0.636679	0.601219			RXRA		0.551046	0.544442	0.461444			RXRA		0.448254	0.436043	0.571061
SIN3	0.792066		0.851501	0.783676	0.825081		SIN3	0.710705		0.712855	0.725127	0.717098		SIN3	0.534233		0.52372	0.483199	0.474909		SIN3	0.552941		0.657388	0.480261	0.602372		SIN3	0.61275		0.603067	0.605477	0.588287		SIN3	0.449174		0.547754	0.550271	0.555577
SIX5	0.812047	0.829297	0.883008		0.844244		SIX5	0.770472	0.781899	0.775016		0.788775		SIX5	0.592278	0.616754	0.595727		0.612015		SIX5	0.583764	0.576334	0.657461		0.595352		SIX5	0.562249	0.53911	0.535896		0.554637		SIX5	0.496175	0.535137	0.521249		0.534211
SP1		0.783094	0.850682	0.786994	0.774648		SP1		0.675913	0.67877	0.681869	0.681118		SP1		0.573119	0.560906	0.55826	0.578908		SP1		0.557257	0.607739	0.534671	0.552998		SP1		0.485517	0.50194	0.48617	0.482084		SP1		0.512775	0.499728	0.516751	0.516382
SP2			0.844099	0.770533	0.820005		SP2			0.735745	0.750307	0.751947		SP2			0.629998	0.636751	0.611883		SP2			0.684502	0.480493	0.611113		SP2			0.49417	0.489506	0.480377		SP2			0.5151	0.481141	0.485003
TAF1		0.822844	0.945324	0.890735	0.916527		TAF1		0.844144	0.845845	0.844479	0.843998		TAF1		0.588651	0.585392	0.586959	0.587803		TAF1		0.550016	0.611387	0.542945	0.488075		TAF1		0.435808	0.574728	0.575454	0.440749		TAF1		0.509503	0.509813	0.517889	0.513572
TAF7			0.876951		0.842069		TAF7			0.759114		0.772745		TAF7			0.582107		0.577273		TAF7			0.715549		0.471978		TAF7			0.67973		0.343107		TAF7			0.562592		0.435808
TCF12	0.627714	0.685748	0.75267	0.639181			TCF12	0.600393	0.606329	0.59519	0.606877			TCF12	0.51184	0.511684	0.509668	0.518931			TCF12	0.534473	0.611086	0.686489	0.526724			TCF12	0.466529	0.507103	0.523816	0.477805			TCF12	0.483151	0.483355	0.516505	0.482691
TEAD4			0.672365	0.611109	0.629652		TEAD4			0.558934	0.557912	0.565275		TEAD4			0.519239	0.512711	0.475822		TEAD4			0.719589	0.610917	0.570981		TEAD4			0.555087	0.546042	0.443236		TEAD4			0.516593	0.494654	0.490492
YY1	0.567969	0.620428	0.72	0.656704	0.659608		YY1	0.587829	0.582999	0.587664	0.593056	0.588966		YY1	0.536259	0.511743	0.536387	0.533462	0.537722		YY1	0.624694	0.71582	0.771714	0.688849	0.57658		YY1	0.640498	0.677352	0.679871	0.683692	0.67516		YY1	0.499383	0.496204	0.5128	0.502334	0.504322
USF1	0.611927	0.62527	0.677445	0.635988	0.632556		USF1	0.593962	0.594606	0.601445	0.597735	0.60449		USF1	0.517441	0.515683	0.519363	0.507533	0.495731		USF1	0.545806	0.513867	0.633487	0.505906	0.503052		USF1	0.507451	0.504743	0.496977	0.504381	0.49015		USF1	0.473227	0.51745	0.515687	0.487503	0.475128
GC							H3K9me3														GC							H3K9me3
TF	A549	GM12878	H1-hESC	HepG-2	K562		TF	A549	GM12878	H1-hESC	HepG-2	K562									TF	A549	GM12878	H1-hESC	HepG-2	K562		TF	A549	GM12878	H1-hESC	HepG-2	K562
ATF2		0.635639	0.632556				ATF2		0.532499	0.538729											ATF2		0.587059	0.595026				ATF2		0.483211	0.507963
ATF3	0.723722	0.729737	0.727058	0.727642	0.726455		ATF3	0.564618	0.56107	0.570119	0.574529	0.582513									ATF3	0.52536	0.520306	0.515833	0.52009	0.518785		ATF3	0.490413	0.49746	0.516082	0.511171	0.496257
EGR1		0.819866	0.812587		0.822454		EGR1		0.647072	0.65245		0.648599									EGR1		0.542842	0.541688		0.548067		EGR1		0.514585	0.490652		0.501919
GABP	0.849392	0.840273	0.852147	0.847201	0.836631		GABP	0.607129	0.610674	0.611324	0.60721	0.610077									GABP	0.508065	0.503721	0.525026	0.502584	0.503238		GABP	0.459449	0.459315	0.542585	0.540516	0.46023
HDAC2			0.756357	0.759801	0.753511		HDAC2			0.594531	0.607222	0.604435									HDAC2			0.697771	0.690526	0.67411		HDAC2			0.536222	0.527246	0.550399
JUND		0.221481	0.791084				JUND		0.368403	0.630495											JUND		0.625104	0.624357				JUND		0.53702	0.463147
NRSF	0.643508	0.663321	0.63738	0.661368	0.657679		NRSF	0.529562	0.532824	0.534504	0.543877	0.540404									NRSF	0.674569	0.662062	0.681872	0.675317	0.673868		NRSF	0.562079	0.573022	0.573219	0.568732	0.571158
p300	0.748151	0.780463	0.772385	0.787634			p300	0.635424	0.367525	0.633699	0.623119										p300	0.710286	0.718076	0.714141	0.707671			p300	0.541248	0.546459	0.550055	0.547157
POL2	0.812195	0.81309	0.809047	0.803622	0.808581		POL2	0.616672	0.60949	0.616879	0.609375	0.610704									POL2	0.625899	0.630869	0.632263	0.637406	0.626576		POL2	0.545209	0.552006	0.552732	0.542362	0.549634
RXRA		0.706866	0.722094	0.731683			RXRA		0.589826	0.564585	0.587237										RXRA		0.666674	0.664677	0.678791			RXRA		0.498608	0.491841	0.475181
SIN3	0.749437		0.73797	0.756078	0.743659		SIN3	0.596324		0.593482	0.586025	0.593378									SIN3	0.547545		0.570652	0.558921	0.572316		SIN3	0.529522		0.545214	0.471303	0.531247
SIX5	0.714154	0.7398	0.724048		0.757212		SIX5	0.650246	0.624509	0.631336		0.628272									SIX5	0.621713	0.585919	0.592696		0.606228		SIX5	0.621413	0.598206	0.612959		0.615797
SP1		0.71731	0.715446	0.713877	0.710916		SP1		0.61733	0.609842	0.59917	0.617237									SP1		0.632925	0.643805	0.636013	0.643704		SP1		0.527642	0.537805	0.537134	0.54443
SP2			0.759261	0.768562	0.747913		SP2			0.624687	0.605496	0.598452									SP2			0.580932	0.514792	0.542106		SP2			0.537703	0.446235	0.431962
TAF1		0.830714	0.833067	0.840807	0.842538		TAF1		0.66653	0.660707	0.669635	0.661421									TAF1		0.554177	0.543928	0.549115	0.544081		TAF1		0.506673	0.506731	0.51201	0.50729
TAF7			0.840647		0.852503		TAF7			0.645175		0.648916									TAF7			0.603901		0.606153		TAF7			0.536887		0.532864
TCF12	0.710639	0.712137	0.718486	0.628887			TCF12	0.552604	0.56126	0.564529	0.557897										TCF12	0.716296	0.719647	0.725359	0.728758			TCF12	0.534642	0.530317	0.532439	0.46389
TEAD4			0.556008	0.463263	0.559362		TEAD4			0.518001	0.496859	0.482517									TEAD4			0.619319	0.619162	0.612631		TEAD4			0.526531	0.486966	0.523719
YY1	0.65821	0.654829	0.658335	0.66319	0.66644		YY1	0.534212	0.539498	0.540398	0.54222	0.5348									YY1	0.536397	0.555692	0.55247	0.528098	0.536783		YY1	0.501422	0.499924	0.501036	0.515283	0.500478
USF1	0.634059	0.629445	0.638963	0.622596	0.625828		USF1	0.526495	0.517563	0.528628	0.516588	0.518439									USF1	0.632776	0.622716	0.634354	0.635773	0.63421		USF1	0.561272	0.551092	0.56331	0.559081	0.559111

[truncated: 13 more sheets: Supp_Tab S4D HepG-2, Supp_Tab S4E K562, Supp_Tab S5 SP1-TF, Supp_Tab S6A GM12878, Supp_Tab S6B H1-hESC, Supp_Tab S6C HepG-2, Supp_Tab S6D K562, Supp_Tab S7, Supp_Tab S8A A549, Supp_Tab S8B GM12878, Supp_Tab S8C H1-hESC, Supp_Tab S8D HepG-2, Supp_Tab S8E K562]
